# Supplementary material for: Development of a highly sensitive liquid biopsy platform to detect clinically-relevant cancer mutations at low allele fractions in cell-free DNA
Source: PLoS One. 2018 Mar 16;13(3):e0194630. doi: 10.1371/journal.pone.0194630 (PMC5856404; doi:10.1371/journal.pone.0194630)
Supplement: S1 Table — (XLSX) [file pone.0194630.s008.xlsx]

## Sheet: Panel
Gene	Coverage
AKT1	Exon 4
ALK	Exon 23, 24, 25
BRAF	Exons 11, 15
CCND1	Exon 1
CDKN2A	Exons 1-3
CTNNB1	Exon 3
EGFR	Exons 7,15, 18-21, amplifications
ERBB2	Exons 8, 17, 19, 20, amplifications
ESR1	Exons 4, 8
FGFR1	amplifications
FGFR2	Exons 5, 7, 10, 12
FGFR3	Exons 7, 10
FOXL2	Exons 1
GATA3	Exons 5, 6
GNA11	Exon 5
GNAQ	Exon 5
GNAS	Exon 8
HRAS	Exons 3, 4
IDH1	Exon 4
IDH2	Exon 4
KIT	Exons 9, 11
KRAS	Exons 2, 3
MED12	Exon 2
MET	Exon 14, amplifications
MYC	Exons 2,3
NFE2L2	Exon 2
NRAS	Exons 3, 4
PDGFRA	Exons 12, 14, 18
PIK3CA	Exons 2, 8, 10, 21
PPP2R1A	Exons 5, 6
PTEN	Exons 1, 2, 4-9
RET	Exons 11, 16
STK11	Exons 1-9
TP53	Exons 1-11
U2AF1	Exons 2,6
