# Supplementary material for: Development of a highly sensitive liquid biopsy platform to detect clinically-relevant cancer mutations at low allele fractions in cell-free DNA
Source: PLoS One. 2018 Mar 16;13(3):e0194630. doi: 10.1371/journal.pone.0194630 (PMC5856404; doi:10.1371/journal.pone.0194630)
Supplement: S4 Table — Rows list all combination of variants (32 variants) and dilution levels (5 levels). Columns show the operator/repeats. The last column indicates the expected allele fraction based on dPCR data supplied by Horizon Discovery, and the dilution level. Missing values indicate that no call was made for that combination of variant/dilution/operator/repeat. (XLSX) [file pone.0194630.s011.xlsx]

## Sheet: laboratory1_freqMatrix
mutation.level	Operator 1-Rep1	Operator 1-Rep2	Operator 1-Rep3	Operator 2-Rep1	Operator 2-Rep2	Operator 2-Rep3	Operator 3-Rep1	Operator 3-Rep2	Operator 3-Rep3	Expected.AF
1-1.25 - PIK3CA E545K	1.0375	1.225	0.9125	1.25	1.0125	1.275	1.2125	0.9375	1.0125	1.175
1-1.25 - PIK3CA E542K	0.975	1.45	1.2625	1.2625	1.0875	1.15	0.9	0.9375	1.15	1.6
1-1.25 - PDGFRA D842V	1.225	1.6	1.475	1.35	NA	NA	0.95	1.15	1.275	1.2
1-1.25 - NRAS Q61R	1.425	1.175	1.275	1.4875	1.425	1.25	1.0125	1.05	1.2375	1.275
1-1.25 - NRAS Q61L	1.5125	1.4	0.9625	1	1.2375	1.1875	1.3	1.5375	1.0625	1.275
1-1.25 - NRAS Q61K	0.9375	1.7375	1.25	0.8375	1.3625	1.325	1.1875	0.75	1.0375	1.25
1-1.25 - NRAS Q61H	1.4875	1.3375	1.275	1.175	0.9125	1.175	1.4	1.2875	1.35	1.3
1-1.25 - MET Y1253D	1	1.025	1.225	1.25	1.525	1	1	0.75	1.15	0.9
1-1.25 - KRAS Q61L	1.3	1.2875	1	1.175	1.2875	1.4875	1.025	1.475	1.1	1.225
1-1.25 - KRAS Q61H	1.1125	1.3375	1.2	1.4	1.325	1.4375	1.375	1.375	1.325	1.25
1-1.25 - KRAS G12V	1.075	1.25	1.175	1.225	1.125	1.025	1.2	0.8625	1.25	1.075
1-1.25 - KRAS G12S	1.25	1.1875	1.325	1.3125	1.225	1.3375	1.375	1.425	0.9625	1.375
1-1.25 - KRAS G12R	1.0375	0.9125	1.1375	0.925	0.825	0.75	1.1125	0.6	0.7875	1.3
1-1.25 - KRAS G12D	1.1625	1.05	1.05	1.2375	1.375	1.3375	1.0625	1.175	1.6375	1.25
1-1.25 - KRAS G12C	1.35	1.15	1.2125	1.3	1.3375	1.4625	1.2	1.3	1.55	1.425
1-1.25 - KRAS G12A	1.125	1.2625	1.2375	1.475	1.1	0.925	1.3875	1.225	1.0875	1.375
1-1.25 - KIT D816V	1.175	1.575	1.45	1.1	0.95	0.95	1.825	0.825	1.325	1.275
1-1.25 - IDH2 R172K	1.2	1.325	1.7	1.325	1.275	1.275	0.975	1.3	1.275	1.175
1-1.25 - IDH2 R140Q	1.25	1.15	1.475	1.225	1.15	1.325	1.325	1.125	0.75	1.225
1-1.25 - IDH1 R132H	1.275	1.325	1.075	1.35	1.125	1.3375	1.3	1.325	1.1875	1.225
1-1.25 - IDH1 R132C	1.1625	1.1	1.1375	1.45	1.3625	1.35	1.0375	1.6625	1.325	1.225
1-1.25 - GNAQ Q209L	1.2	1.425	1.15	1.05	0.925	0.95	1.425	1.225	1.2	1.225
1-1.25 - GNA11 Q209L	1.375	1	0.875	1.575	1	1.9	1.225	0.925	0.925	1.225
1-1.25 - FGFR2 S252W	0.925	0.75	1.1	1.15	0.6	0.725	1.375	1.025	0.8	1.05
1-1.25 - EGFR T790M	0.9875	1.375	1.3625	0.7375	1.0875	0.9875	1.0875	0.875	0.825	0.975
1-1.25 - EGFR L861Q	1.075	1.1625	0.9125	0.925	1.5875	0.95	1.0875	1.1875	1.075	0.925
1-1.25 - EGFR L858R	0.6375	0.875	0.95	0.9375	0.825	0.8375	0.9625	1.0375	0.8875	0.95
1-1.25 - BRAF V600R	1.26667	1.175	0.675	1.225	1.0625	1.2	0.7375	1.2875	1.2	1.05
1-1.25 - BRAF V600M	0.883333	0.7125	0.85	0.95	0.9125	0.6	0.9375	1.325	0.5375	1.075
1-1.25 - BRAF V600K	0.7	0.8875	0.825	0.475	0.7625	0.7375	0.7875	0.7125	0.6875	0.95
1-1.25 - BRAF V600G	0.9	0.8875	0.7375	0.8375	1.1	0.9125	0.7625	0.875	0.6375	1.1
1-1.25 - ALK F1174L	1.175	1.175	1.025	1	1.5	1.9	1.55	0.9	0.925	1.275
0.5-0.625 - PIK3CA E545K	0.35	0.7125	0.4375	0.8625	0.7125	0.5625	0.425	0.6	0.55	0.5875
0.5-0.625 - PIK3CA E542K	0.5125	0.6	0.5875	0.5875	0.4	0.6375	0.5125	0.4625	0.525	0.8
0.5-0.625 - PDGFRA D842V	0.575	0.775	0.65	0.625	NA	0.6	0.575	0.8	0.525	0.6
0.5-0.625 - NRAS Q61R	0.85	0.6625	0.5	0.525	0.7	0.5625	0.75	0.7	0.55	0.6375
0.5-0.625 - NRAS Q61L	0.6	0.4875	0.675	0.4375	0.6375	0.575	0.55	0.425	0.5625	0.6375
0.5-0.625 - NRAS Q61K	0.5375	0.55	0.4625	0.5	0.475	0.4625	0.6125	0.5125	0.5125	0.625
0.5-0.625 - NRAS Q61H	0.65	0.5	0.8	0.625	0.5875	0.7625	0.875	0.525	0.4375	0.65
0.5-0.625 - MET Y1253D	0.65	0.525	0.375	0.5	0.35	0.425	0.775	0.475	0.4	0.45
0.5-0.625 - KRAS Q61L	0.6	0.725	0.6375	0.5625	0.5125	0.675	0.65	0.55	0.5625	0.6125
0.5-0.625 - KRAS Q61H	0.5375	0.7625	0.5625	0.525	0.4875	0.575	0.55	0.6	0.675	0.625
0.5-0.625 - KRAS G12V	0.6625	0.5	0.375	0.475	0.525	0.6	0.65	0.5625	0.525	0.5375
0.5-0.625 - KRAS G12S	0.475	0.6625	0.5	0.6125	0.5125	0.5	0.7	0.45	0.625	0.6875
0.5-0.625 - KRAS G12R	0.5625	0.55	0.4875	0.5375	0.575	0.3625	0.4875	0.375	0.425	0.65
0.5-0.625 - KRAS G12D	0.525	0.675	0.625	0.5875	0.425	0.575	0.725	0.5	0.5875	0.625
0.5-0.625 - KRAS G12C	0.4625	0.5125	0.7375	0.8125	0.525	0.475	0.5625	0.6375	0.5125	0.7125
0.5-0.625 - KRAS G12A	0.525	0.5625	0.575	0.6375	0.6	0.525	0.6625	0.4125	0.5125	0.6875
0.5-0.625 - KIT D816V	0.425	0.425	0.725	0.65	0.675	1	0.8	0.775	0.85	0.6375
0.5-0.625 - IDH2 R172K	0.7	0.4	0.525	0.425	0.45	0.675	0.575	0.4	0.675	0.5875
0.5-0.625 - IDH2 R140Q	0.75	0.6	0.875	0.475	0.575	0.725	0.575	0.6	0.725	0.6125
0.5-0.625 - IDH1 R132H	0.6875	0.525	0.75	0.6625	0.6625	0.7	0.675	0.7625	0.6625	0.6125
0.5-0.625 - IDH1 R132C	0.65	0.4625	0.775	0.45	0.725	0.6375	0.5625	0.5125	0.7	0.6125
0.5-0.625 - GNAQ Q209L	0.375	0.75	0.425	0.8	0.6	0.475	0.4	0.55	0.675	0.6125
0.5-0.625 - GNA11 Q209L	0.75	0.75	0.65	0.55	0.9	0.65	0.525	0.55	0.55	0.6125
0.5-0.625 - FGFR2 S252W	0.525	0.475	0.575	0.6	0.55	0.575	0.525	0.525	0.65	0.525
0.5-0.625 - EGFR T790M	0.675	0.5	0.5	0.425	0.5375	0.4375	0.575	0.4625	0.425	0.4875
0.5-0.625 - EGFR L861Q	0.575	0.525	0.3625	0.6875	0.5	0.4	0.5125	0.4	0.35	0.4625
0.5-0.625 - EGFR L858R	0.3375	0.6	0.425	0.6625	0.3625	0.575	0.3375	0.3375	0.4875	0.475
0.5-0.625 - BRAF V600R	0.6875	0.525	0.4	0.45	0.65	0.525	0.375	0.65	0.5375	0.525
0.5-0.625 - BRAF V600M	0.425	0.475	0.4625	0.6125	0.525	0.45	0.6375	0.425	0.4125	0.5375
0.5-0.625 - BRAF V600K	0.35	0.325	0.3125	0.2125	0.325	0.2125	0.3875	0.1875	0.3875	0.475
0.5-0.625 - BRAF V600G	0.4	0.6625	0.4375	0.45	0.4625	0.675	0.5125	0.575	0.55	0.55
0.5-0.625 - ALK F1174L	0.475	0.6	0.8	0.925	0.8	0.925	0.375	0.75	0.55	0.6375
0.25-0.3125 - PIK3CA E545K	0.225	0.3375	0.2375	0.225	0.15	0.3125	0.2375	0.2625	0.4375	0.29375
0.25-0.3125 - PIK3CA E542K	0.2875	0.125	0.125	0.275	0.375	0.1625	0.225	0.3	0.175	0.4
0.25-0.3125 - PDGFRA D842V	NA	NA	0.3	NA	NA	0.525	NA	0.25	NA	0.3
0.25-0.3125 - NRAS Q61R	0.325	0.2375	0.5125	0.325	0.225	0.55	0.4125	0.5	0.3	0.31875
0.25-0.3125 - NRAS Q61L	0.2625	0.3625	0.25	0.35	0.3375	0.325	0.175	0.25	0.325	0.31875
0.25-0.3125 - NRAS Q61K	0.15	0.325	0.2	0.225	0.325	0.4125	0.2375	0.375	0.3125	0.3125
0.25-0.3125 - NRAS Q61H	0.2625	0.325	0.625	0.4125	0.375	0.1875	0.325	0.375	0.3875	0.325
0.25-0.3125 - MET Y1253D	0.6	NA	0.35	0.375	0.2	0.325	0.425	0.25	NA	0.225
0.25-0.3125 - KRAS Q61L	0.2125	0.3	0.325	0.425	0.3375	0.125	0.4375	0.35	0.325	0.30625
0.25-0.3125 - KRAS Q61H	0.2375	0.3625	0.3125	0.2375	0.2875	0.2125	0.275	0.225	0.325	0.3125
0.25-0.3125 - KRAS G12V	0.3625	0.35	0.2125	0.1875	0.3625	0.225	0.3125	0.2125	0.225	0.26875
0.25-0.3125 - KRAS G12S	0.3375	0.3375	0.3375	0.3375	0.325	0.2875	0.4	0.3	0.2375	0.34375
0.25-0.3125 - KRAS G12R	0.1625	0.1375	0.1875	0.2875	0.1875	0.2875	0.2125	0.3625	0.2	0.325
0.25-0.3125 - KRAS G12D	0.3375	0.3125	0.275	0.25	0.3	0.2	0.3375	0.3	0.225	0.3125
0.25-0.3125 - KRAS G12C	0.3	0.2375	0.4	0.275	0.3	0.1875	0.4375	0.2875	0.3375	0.35625
0.25-0.3125 - KRAS G12A	0.3875	0.3	0.3125	0.3125	0.2875	0.3375	0.325	0.25	0.3375	0.34375
0.25-0.3125 - KIT D816V	NA	NA	NA	0.2	0.425	NA	0.3	NA	NA	0.31875
0.25-0.3125 - IDH2 R172K	0.35	0.425	0.2	0.25	0.225	0.4	0.225	0.175	0.4	0.29375
0.25-0.3125 - IDH2 R140Q	0.4	0.4	0.4	NA	0.4	0.325	0.4	0.45	0.325	0.30625
0.25-0.3125 - IDH1 R132H	0.375	0.3375	0.3375	0.2	0.3625	0.3125	0.325	0.3625	0.2	0.30625
0.25-0.3125 - IDH1 R132C	0.2625	0.425	0.2375	0.1625	0.4125	0.225	0.2875	0.375	0.35	0.30625
0.25-0.3125 - GNAQ Q209L	0.15	0.425	NA	0.375	NA	NA	0.25	0.25	0.2	0.30625
0.25-0.3125 - GNA11 Q209L	0.725	0.325	0.25	0.55	NA	0.4	0.2	0.35	0.525	0.30625
0.25-0.3125 - FGFR2 S252W	0.175	0.175	0.2	0.25	0.35	0.2	NA	0.2	0.225	0.2625
0.25-0.3125 - EGFR T790M	0.1875	0.1875	0.2125	0.1875	0.3625	0.2375	0.2375	0.25	0.2125	0.24375
0.25-0.3125 - EGFR L861Q	0.15	0.175	0.2375	0.2375	0.1875	0.2875	0.2	0.1125	0.5	0.23125
0.25-0.3125 - EGFR L858R	0.2875	0.3	0.2375	0.0625	0.2625	0.225	0.25	0.3	0.2625	0.2375
0.25-0.3125 - BRAF V600R	0.325	0.225	0.3	0.2	0.3625	0.175	0.3	0.2	NA	0.2625
0.25-0.3125 - BRAF V600M	0.1875	NA	0.333333	NA	NA	0.25	0.2875	0.2125	NA	0.26875
0.25-0.3125 - BRAF V600K	NA	0.1	0.233333	0.2375	0.2	0.175	0.2625	NA	0.175	0.2375
0.25-0.3125 - BRAF V600G	0.225	0.2875	NA	0.1	0.275	0.15	0.2875	0.1375	0.3125	0.275
0.25-0.3125 - ALK F1174L	0.275	0.2	NA	NA	NA	0.35	NA	NA	NA	0.31875
0.13-0.156 - PIK3CA E545K	0.175	0.125	0.1	0.1875	NA	0.1125	0.15	0.15	0.15	0.146875
0.13-0.156 - PIK3CA E542K	NA	0.2125	NA	0.0875	0.1625	0.1125	0.1625	NA	NA	0.2
0.13-0.156 - PDGFRA D842V	NA	NA	NA	NA	NA	NA	0.3	NA	NA	0.15
0.13-0.156 - NRAS Q61R	0.1375	0.1125	0.275	0.1875	0.1	0.15	0.175	0.225	0.175	0.159375
0.13-0.156 - NRAS Q61L	0.1625	0.25	0.1375	0.1	0.1	0.1	0.25	0.2	0.125	0.159375
0.13-0.156 - NRAS Q61K	0.0875	0.1875	0.1625	NA	0.2	0.1625	0.1875	0.175	0.0375	0.15625
0.13-0.156 - NRAS Q61H	NA	NA	0.125	0.1375	0.1125	NA	0.25	0.2375	0.225	0.1625
0.13-0.156 - MET Y1253D	NA	0.175	NA	NA	NA	NA	0.175	0.125	NA	0.1125
0.13-0.156 - KRAS Q61L	0.175	0.1125	0.1	0.1	0.1375	0.125	0.1625	0.225	0.2	0.153125
0.13-0.156 - KRAS Q61H	0.2125	0.2	0.1375	0.1125	0.2	0.2	0.0625	0.0875	0.175	0.15625
0.13-0.156 - KRAS G12V	0.075	0.0875	0.2875	0.125	NA	0.15	0.1125	0.225	0.2	0.134375
0.13-0.156 - KRAS G12S	0.125	0.225	0.125	0.125	0.075	0.15	0.1375	0.1625	0.075	0.171875
0.13-0.156 - KRAS G12R	0.0875	0.075	0.1125	0.1875	0.1	0.1125	0.1	0.1125	0.0875	0.1625
0.13-0.156 - KRAS G12D	0.175	0.1625	0.2	0.25	0.15	NA	0.125	0.175	0.1125	0.15625
0.13-0.156 - KRAS G12C	0.1375	0.1375	0.125	0.075	0.1125	0.1875	0.175	0.1125	0.1625	0.178125
0.13-0.156 - KRAS G12A	0.1	0.1375	NA	0.0625	0.075	0.125	0.175	0.0625	0.175	0.171875
0.13-0.156 - KIT D816V	NA	NA	NA	NA	0.325	0.4	NA	0.175	NA	0.159375
0.13-0.156 - IDH2 R172K	NA	NA	NA	0.15	0.25	NA	NA	0.25	0.225	0.146875
0.13-0.156 - IDH2 R140Q	NA	0.225	NA	NA	NA	0.575	0.25	NA	0.2	0.153125
0.13-0.156 - IDH1 R132H	0.275	0.175	NA	0.175	0.1375	0.183333	0.1875	NA	0.1375	0.153125
0.13-0.156 - IDH1 R132C	NA	0.1875	0.1125	0.2375	0.1625	0.166667	0.15	0.1375	0.0875	0.153125
0.13-0.156 - GNAQ Q209L	NA	0.25	NA	0.125	NA	0.3	NA	NA	NA	0.153125
0.13-0.156 - GNA11 Q209L	NA	0.35	0.225	NA	0.15	NA	NA	NA	0.25	0.153125
0.13-0.156 - FGFR2 S252W	NA	0.15	0.125	NA	0.125	NA	0.175	NA	0.225	0.13125
0.13-0.156 - EGFR T790M	0.1625	0.1	0.075	0.225	0.0625	0.0625	0.2	0.1375	0.175	0.121875
0.13-0.156 - EGFR L861Q	0.1	NA	0.075	0.0875	0.1125	NA	0.0875	0.175	0.1	0.115625
0.13-0.156 - EGFR L858R	0.0875	0.1	0.1875	0.125	0.175	NA	0.225	0.0875	0.15	0.11875
0.13-0.156 - BRAF V600R	NA	0.3125	0.0875	0.075	0.125	NA	NA	NA	0.1375	0.13125
0.13-0.156 - BRAF V600M	NA	NA	NA	NA	0.2	NA	NA	NA	NA	0.134375
0.13-0.156 - BRAF V600K	NA	0.0875	0.125	NA	0.1125	0.1	NA	NA	0.15	0.11875
0.13-0.156 - BRAF V600G	NA	NA	NA	NA	NA	NA	NA	NA	NA	0.1375
0.13-0.156 - ALK F1174L	NA	NA	0.175	NA	NA	NA	NA	NA	NA	0.159375
0.06-0.078 - PIK3CA E545K	NA	NA	NA	NA	0.1	NA	0.0875	NA	NA	0.0734375
0.06-0.078 - PIK3CA E542K	NA	0.1	NA	0.0875	NA	NA	NA	NA	0.15	0.1
0.06-0.078 - PDGFRA D842V	NA	NA	NA	NA	NA	NA	NA	NA	NA	0.075
0.06-0.078 - NRAS Q61R	NA	0.125	0.1125	NA	NA	NA	0.125	0.1125	NA	0.0796875
0.06-0.078 - NRAS Q61L	0.0625	0.125	NA	0.125	0.0875	NA	0.075	NA	NA	0.0796875
0.06-0.078 - NRAS Q61K	NA	0.0625	NA	NA	0.0875	NA	NA	NA	NA	0.078125
0.06-0.078 - NRAS Q61H	0.0875	NA	NA	0.1125	NA	NA	NA	NA	0.1125	0.08125
0.06-0.078 - MET Y1253D	NA	NA	0.175	NA	NA	NA	NA	NA	NA	0.05625
0.06-0.078 - KRAS Q61L	NA	0.075	NA	0.125	NA	NA	NA	0.1125	0.125	0.0765625
0.06-0.078 - KRAS Q61H	0.0875	0.075	0.1125	NA	0.0625	0.075	0.0875	0.0625	0.0875	0.078125
0.06-0.078 - KRAS G12V	0.0625	0.0375	0.05	0.05	0.1125	0.05	0.075	0.0875	0.075	0.0671875
0.06-0.078 - KRAS G12S	NA	NA	NA	NA	NA	0.1	NA	NA	0.1	0.0859375
0.06-0.078 - KRAS G12R	NA	NA	0.0375	0.1125	NA	0.0375	NA	NA	0.0625	0.08125
0.06-0.078 - KRAS G12D	0.1875	0.1125	0.0625	0.1125	0.075	0.1	0.125	NA	0.0875	0.078125
0.06-0.078 - KRAS G12C	0.0625	0.05	0.075	0.05	0.1375	NA	0.1	0.075	0.05	0.0890625
0.06-0.078 - KRAS G12A	0.05	0.0375	0.1	0.0625	0.075	NA	0.075	0.05	0.025	0.0859375
0.06-0.078 - KIT D816V	0.25	NA	NA	NA	NA	NA	NA	0.175	NA	0.0796875
0.06-0.078 - IDH2 R172K	NA	NA	NA	NA	0.175	NA	NA	NA	NA	0.0734375
0.06-0.078 - IDH2 R140Q	NA	NA	NA	NA	NA	NA	NA	0.15	NA	0.0765625
0.06-0.078 - IDH1 R132H	NA	0.175	NA	0.1625	NA	NA	0.125	NA	0.1625	0.0765625
0.06-0.078 - IDH1 R132C	NA	0.1125	NA	NA	0.125	NA	0.1	0.15	0.1375	0.0765625
0.06-0.078 - GNAQ Q209L	NA	NA	NA	0.15	NA	NA	NA	NA	NA	0.0765625
0.06-0.078 - GNA11 Q209L	NA	0.2	NA	NA	NA	NA	NA	NA	NA	0.0765625
0.06-0.078 - FGFR2 S252W	NA	NA	NA	NA	NA	NA	NA	NA	NA	0.065625
0.06-0.078 - EGFR T790M	NA	NA	NA	0.075	NA	NA	NA	0.0625	0.15	0.0609375
0.06-0.078 - EGFR L861Q	0.0875	NA	NA	0.1125	0.125	0.0875	0.075	0.0625	NA	0.0578125
0.06-0.078 - EGFR L858R	0.05	NA	0.0875	0.075	0.075	0.05	0.0625	0.05	0.075	0.059375
0.06-0.078 - BRAF V600R	0.1125	NA	NA	NA	0.05	NA	NA	NA	NA	0.065625
0.06-0.078 - BRAF V600M	NA	NA	NA	NA	NA	NA	NA	NA	NA	0.0671875
0.06-0.078 - BRAF V600K	NA	NA	NA	NA	NA	NA	NA	0.15	NA	0.059375
0.06-0.078 - BRAF V600G	NA	NA	NA	NA	NA	NA	NA	NA	NA	0.06875
0.06-0.078 - ALK F1174L	NA	NA	NA	NA	NA	NA	NA	NA	NA	0.0796875

## Sheet: laboratory2_freqMatrix
mutation.level	Operator 1-Rep1	Operator 1-Rep2	Operator 1-Rep3	Operator 2-Rep1	Operator 2-Rep2	Operator 2-Rep3	Operator 3-Rep1	Operator 3-Rep2	Operator 3-Rep3	Expected.AF
1-1.25 - PIK3CA E545K	1.4625	1.0625	1.125	1.5375	1.05	1.1	1.25	0.9875	0.9125	1.175
1-1.25 - PIK3CA E542K	1.0125	1.5125	1.175	1.3375	1.0125	0.95	1.375	0.875	1.15	1.6
1-1.25 - PDGFRA D842V	0.775	0.75	1.65	1	0.85	0.825	1.125	1.2	1.075	1.2
1-1.25 - NRAS Q61R	1.3375	1.5625	1.0125	1.125	1.125	1.475	1.1375	1.4125	1.6125	1.275
1-1.25 - NRAS Q61L	1.3125	1.175	1.0125	1.4875	1.3875	1.15	1.2375	1.175	1.1375	1.275
1-1.25 - NRAS Q61K	1.5125	1.3	1.35	1.3375	1.775	1.075	1.075	1.0625	1.45	1.25
1-1.25 - NRAS Q61H	1.5	1.325	1.425	1.3375	1.2125	1.3875	1.3375	1.4375	1.075	1.3
1-1.25 - MET Y1253D	1.025	1.275	1.475	0.8	1.15	0.9	1.1	1	1.025	0.9
1-1.25 - KRAS Q61L	1.3125	1.2875	1.1875	1.075	1.3375	0.9875	1.6	1.2625	1.825	1.225
1-1.25 - KRAS Q61H	1.1375	1.475	1.4125	1.125	1.2125	1.475	1.4	1.4875	1.5625	1.25
1-1.25 - KRAS G12V	1.25	1.1375	1.1125	1.45	1.1625	1.2875	1.4625	1.3625	0.9375	1.075
1-1.25 - KRAS G12S	1.6125	1.6	1.3875	1.075	1.2875	1.075	1.3125	1.45	1.2	1.375
1-1.25 - KRAS G12R	1.0125	0.8125	0.8875	0.7875	1.0125	0.975	0.775	0.9875	1.0125	1.3
1-1.25 - KRAS G12D	1.3125	0.9625	1.175	1.15	1.175	1.3	1.3125	1.3125	1.125	1.25
1-1.25 - KRAS G12C	1.475	1.225	1.5875	1.125	1.575	1.475	1.2125	1.525	1.075	1.425
1-1.25 - KRAS G12A	0.9875	0.95	1.325	1.5125	1.1875	1.175	1.225	1.3375	1.2875	1.375
1-1.25 - KIT D816V	1.3	2.175	1.25	0.925	1.425	1.4	1.1	1.075	1.45	1.275
1-1.25 - IDH2 R172K	1.35	1.375	1.125	1.175	1.225	1.125	1.375	0.95	1.125	1.175
1-1.25 - IDH2 R140Q	1.35	1.1	0.725	1.4	1.275	1.2	1.025	1.4	1.325	1.225
1-1.25 - IDH1 R132H	1.45	1.1375	1.1875	1.35	1.0625	1.525	1.35	1.15	1.2125	1.225
1-1.25 - IDH1 R132C	1.275	1.2875	1.625	1.325	1.425	1.125	1.3375	1.2375	1.225	1.225
1-1.25 - GNAQ Q209L	1	0.875	0.9	0.975	1.175	1	1.075	0.825	0.9	1.225
1-1.25 - GNA11 Q209L	1.325	0.925	1.075	0.825	1.575	1.325	1.225	0.975	1.2	1.225
1-1.25 - FGFR2 S252W	0.8	1.05	0.975	0.875	1.325	0.85	1.05	1.175	1.25	1.05
1-1.25 - EGFR T790M	1.0125	1	1	0.9875	1.0125	0.925	0.8125	1.0375	0.8875	0.975
1-1.25 - EGFR L861Q	1	0.9375	1.125	1.0125	1.125	1.05	0.9125	1.0375	1.2	0.925
1-1.25 - EGFR L858R	0.7375	0.8625	0.9625	0.8875	0.825	0.7375	1.0125	1.1	0.6625	0.95
1-1.25 - BRAF V600R	0.95	0.9125	0.975	1.3125	1.2	0.975	0.975	1.075	1.15	1.05
1-1.25 - BRAF V600M	0.8375	0.75	0.8	1	0.975	0.9875	0.9375	1.075	1	1.075
1-1.25 - BRAF V600K	0.8	0.6375	0.9125	0.8375	1.075	0.85	0.725	1.0625	0.725	0.95
1-1.25 - BRAF V600G	0.9625	0.825	0.9375	0.9375	0.6375	0.8875	0.775	1.125	0.9375	1.1
1-1.25 - ALK F1174L	0.55	1.4	1.275	1.1	1	1.2	1	0.625	1.55	1.275
0.5-0.625 - PIK3CA E545K	0.7	0.7125	0.7	0.5625	0.75	0.5875	0.5	0.75	0.7875	0.5875
0.5-0.625 - PIK3CA E542K	0.7	0.45	0.7	0.7625	0.5375	0.5375	0.5625	0.6	0.625	0.8
0.5-0.625 - PDGFRA D842V	0.575	NA	0.85	0.625	0.5	NA	NA	0.5	NA	0.6
0.5-0.625 - NRAS Q61R	0.95	0.6	0.6	0.825	0.6875	0.525	0.6	1.0125	0.8125	0.6375
0.5-0.625 - NRAS Q61L	0.65	0.4125	0.8	0.325	0.5875	0.6125	0.525	0.6375	0.525	0.6375
0.5-0.625 - NRAS Q61K	0.6	0.575	0.4375	0.425	1.0125	0.8125	0.7875	0.575	0.7	0.625
0.5-0.625 - NRAS Q61H	0.366667	0.6	0.8125	0.6375	0.875	0.85	0.6	0.775	0.5625	0.65
0.5-0.625 - MET Y1253D	0.45	0.5	0.4	0.425	0.5	0.5	0.425	0.425	0.65	0.45
0.5-0.625 - KRAS Q61L	0.75	0.6625	0.65	0.5875	0.5125	0.525	0.7	0.5125	0.7375	0.6125
0.5-0.625 - KRAS Q61H	0.666667	0.7375	0.575	0.6	0.6875	0.6	0.55	0.6375	0.8	0.625
0.5-0.625 - KRAS G12V	0.616667	0.575	0.5875	0.7875	0.5625	0.65	0.575	0.6375	0.7875	0.5375
0.5-0.625 - KRAS G12S	0.633333	0.6875	0.725	0.65	0.6625	0.6375	0.6875	0.5	0.575	0.6875
0.5-0.625 - KRAS G12R	0.3	0.55	0.4625	0.55	0.5875	0.55	0.4875	0.3625	0.4375	0.65
0.5-0.625 - KRAS G12D	0.366667	0.475	0.575	0.525	0.7	0.475	0.625	0.5125	0.7	0.625
0.5-0.625 - KRAS G12C	0.55	0.5875	0.4625	0.875	0.725	0.6875	0.6125	0.65	0.8	0.7125
0.5-0.625 - KRAS G12A	0.433333	0.9125	0.75	0.6625	0.8625	0.6875	0.575	0.5375	0.525	0.6875
0.5-0.625 - KIT D816V	0.55	0.575	0.625	0.675	0.65	0.475	0.45	0.55	0.625	0.6375
0.5-0.625 - IDH2 R172K	NA	0.575	1.225	0.85	0.725	0.95	0.625	0.6	0.775	0.5875
0.5-0.625 - IDH2 R140Q	NA	0.625	0.625	0.6	0.7	0.725	0.45	0.7	0.525	0.6125
0.5-0.625 - IDH1 R132H	0.6	0.6875	0.675	0.575	0.625	0.875	0.625	0.6875	0.5625	0.6125
0.5-0.625 - IDH1 R132C	0.633333	0.6875	0.8	0.5375	0.575	0.55	0.6125	0.75	0.6875	0.6125
0.5-0.625 - GNAQ Q209L	NA	0.3	0.85	0.65	0.45	0.475	0.525	0.55	0.65	0.6125
0.5-0.625 - GNA11 Q209L	0.35	0.5	0.55	0.8	0.625	0.8	0.45	0.525	0.65	0.6125
0.5-0.625 - FGFR2 S252W	0.6	0.6	0.275	0.35	0.75	0.65	0.375	0.525	0.35	0.525
0.5-0.625 - EGFR T790M	0.733333	0.675	0.6625	0.45	0.6125	0.45	0.6875	0.6625	0.4625	0.4875
0.5-0.625 - EGFR L861Q	0.683333	0.425	0.35	0.5875	0.4125	0.5375	0.4625	0.425	0.5375	0.4625
0.5-0.625 - EGFR L858R	0.4	0.5125	0.575	0.475	0.375	0.4625	0.35	0.5375	0.475	0.475
0.5-0.625 - BRAF V600R	0.65	0.4625	0.65	0.45	0.6625	0.3875	0.5	0.6875	0.4875	0.525
0.5-0.625 - BRAF V600M	0.35	0.5	0.475	0.7125	0.2625	0.6875	0.55	0.475	0.5	0.5375
0.5-0.625 - BRAF V600K	0.5	0.4875	0.325	0.2875	0.3375	0.35	0.2625	0.3625	0.4	0.475
0.5-0.625 - BRAF V600G	0.483333	0.3125	0.975	0.4125	0.475	0.3625	0.425	0.375	0.4875	0.55
0.5-0.625 - ALK F1174L	0.55	0.525	0.375	0.425	NA	0.775	NA	0.75	0.375	0.6375
0.25-0.3125 - PIK3CA E545K	0.275	0.2125	0.2	0.2625	0.2625	0.1875	0.3	0.2625	0.25	0.29375
0.25-0.3125 - PIK3CA E542K	0.3375	0.1875	0.3375	0.3375	0.2875	0.375	0.4125	0.275	0.2125	0.4
0.25-0.3125 - PDGFRA D842V	0.425	NA	NA	NA	0.4	NA	NA	NA	0.625	0.3
0.25-0.3125 - NRAS Q61R	0.2625	0.2375	0.3375	0.3	0.25	0.3	0.275	0.2125	0.225	0.31875
0.25-0.3125 - NRAS Q61L	0.2	0.4	0.35	0.25	0.3	0.2625	0.25	0.1125	0.25	0.31875
0.25-0.3125 - NRAS Q61K	0.225	0.2625	0.1375	0.4375	0.1625	0.2375	0.5	0.35	0.4875	0.3125
0.25-0.3125 - NRAS Q61H	0.425	0.2375	0.2	0.4375	0.3625	0.25	0.2625	0.325	0.35	0.325
0.25-0.3125 - MET Y1253D	0.175	0.25	0.225	0.2	0.175	0.325	0.35	NA	NA	0.225
0.25-0.3125 - KRAS Q61L	0.1875	0.3375	0.3375	0.1875	0.1875	0.25	0.25	0.2875	0.25	0.30625
0.25-0.3125 - KRAS Q61H	0.4125	0.1875	0.1875	0.2375	0.2	0.225	0.3125	0.2375	0.3125	0.3125
0.25-0.3125 - KRAS G12V	0.2	0.3375	0.1875	0.35	0.2625	0.2375	0.3	0.25	0.3	0.26875
0.25-0.3125 - KRAS G12S	0.3125	0.2375	0.3375	0.4	0.2125	0.3	0.425	0.475	0.2375	0.34375
0.25-0.3125 - KRAS G12R	0.2625	0.275	0.2625	0.3	0.1375	0.1375	0.325	0.225	0.1875	0.325
0.25-0.3125 - KRAS G12D	0.175	0.3375	0.4125	0.1375	0.175	0.2625	0.3125	0.3125	0.375	0.3125
0.25-0.3125 - KRAS G12C	0.1875	0.25	0.2125	0.375	0.35	0.275	0.225	0.1625	0.5	0.35625
0.25-0.3125 - KRAS G12A	0.2	0.3	0.1875	0.425	0.25	0.4	0.225	0.4	0.475	0.34375
0.25-0.3125 - KIT D816V	NA	0.25	NA	0.2	NA	0.325	0.275	0.4	0.35	0.31875
0.25-0.3125 - IDH2 R172K	0.275	0.25	0.4	0.35	0.225	0.4	0.475	0.175	0.3	0.29375
0.25-0.3125 - IDH2 R140Q	NA	0.35	0.225	0.375	0.25	0.525	0.325	0.375	0.35	0.30625
0.25-0.3125 - IDH1 R132H	0.3375	0.225	0.2625	0.3125	0.3625	0.425	0.3375	0.35	0.4	0.30625
0.25-0.3125 - IDH1 R132C	0.2375	0.375	0.4	0.3125	0.3	0.225	0.3	0.3	0.3625	0.30625
0.25-0.3125 - GNAQ Q209L	NA	0.4	0.2	NA	0.175	NA	0.3	NA	NA	0.30625
0.25-0.3125 - GNA11 Q209L	0.3	0.3	0.95	NA	NA	0.525	NA	0.35	NA	0.30625
0.25-0.3125 - FGFR2 S252W	0.15	0.225	NA	0.175	0.35	0.175	NA	0.45	0.3	0.2625
0.25-0.3125 - EGFR T790M	0.2375	0.2	0.1625	0.175	0.3125	0.2375	0.2875	0.25	0.3	0.24375
0.25-0.3125 - EGFR L861Q	0.2375	0.175	0.225	0.2875	0.1125	0.275	0.3125	0.2	0.2125	0.23125
0.25-0.3125 - EGFR L858R	0.1875	0.2625	0.1875	0.125	0.275	0.1875	0.2875	0.325	0.1875	0.2375
0.25-0.3125 - BRAF V600R	0.2375	0.175	0.15	0.275	0.3375	0.125	0.1375	0.2375	0.3	0.2625
0.25-0.3125 - BRAF V600M	0.1625	0.275	0.25	0.4	NA	0.325	0.2875	0.35	0.4	0.26875
0.25-0.3125 - BRAF V600K	0.275	0.2875	0.0875	0.175	0.075	0.125	0.1375	0.125	0.2875	0.2375
0.25-0.3125 - BRAF V600G	0.175	0.25	0.1125	0.3625	0.2	0.2	0.25	0.125	NA	0.275
0.25-0.3125 - ALK F1174L	NA	0.4	NA	NA	NA	0.35	NA	NA	0.575	0.31875
0.13-0.156 - PIK3CA E545K	0.125	0.2875	0.225	0.0875	0.1	0.075	0.175	0.1	0.175	0.146875
0.13-0.156 - PIK3CA E542K	0.1	0.175	0.0875	0.1625	0.0875	0.1125	NA	NA	0.2125	0.2
0.13-0.156 - PDGFRA D842V	NA	NA	NA	NA	NA	NA	NA	NA	NA	0.15
0.13-0.156 - NRAS Q61R	0.1375	0.1625	0.175	0.175	0.15	0.1	0.1125	0.1	0.3875	0.159375
0.13-0.156 - NRAS Q61L	0.2	0.25	0.075	0.225	0.1375	0.1875	0.1125	0.2	0.125	0.159375
0.13-0.156 - NRAS Q61K	0.1	NA	0.2	0.275	0.1125	0.225	0.1875	NA	0.1375	0.15625
0.13-0.156 - NRAS Q61H	0.125	0.225	0.15	NA	0.1	0.125	0.0625	0.1125	0.1875	0.1625
0.13-0.156 - MET Y1253D	NA	NA	NA	NA	NA	NA	NA	NA	NA	0.1125
0.13-0.156 - KRAS Q61L	0.175	NA	0.075	0.125	0.125	0.1375	NA	0.15	0.175	0.153125
0.13-0.156 - KRAS Q61H	0.15	0.125	0.0875	0.2	0.1625	0.2375	0.125	0.15	0.1125	0.15625
0.13-0.156 - KRAS G12V	0.15	0.2375	0.075	0.125	0.125	0.1625	0.1625	0.275	0.1625	0.134375
0.13-0.156 - KRAS G12S	0.1375	0.175	0.1125	0.225	0.2	0.225	0.0875	0.075	0.1	0.171875
0.13-0.156 - KRAS G12R	0.1	0.05	0.1125	0.1375	0.175	0.1625	0.1375	0.1375	0.075	0.1625
0.13-0.156 - KRAS G12D	0.1125	NA	0.2	0.15	0.125	0.0875	0.15	0.1875	0.15	0.15625
0.13-0.156 - KRAS G12C	0.1375	0.125	0.25	0.2	0.1375	0.35	0.1125	NA	0.2875	0.178125
0.13-0.156 - KRAS G12A	0.1375	0.175	0.1625	0.1	0.1625	0.2	0.1875	0.1375	0.3125	0.171875
0.13-0.156 - KIT D816V	NA	NA	NA	0.2	NA	NA	NA	NA	0.3	0.159375
0.13-0.156 - IDH2 R172K	NA	NA	NA	NA	NA	0.175	NA	NA	0.275	0.146875
0.13-0.156 - IDH2 R140Q	NA	0.225	NA	NA	0.175	NA	NA	NA	NA	0.153125
0.13-0.156 - IDH1 R132H	0.25	0.2	0.175	0.2125	0.2375	0.2125	0.2	NA	0.2	0.153125
0.13-0.156 - IDH1 R132C	0.175	0.1	0.1625	0.1375	0.15	0.15	NA	0.2875	0.2	0.153125
0.13-0.156 - GNAQ Q209L	0.15	NA	0.3	NA	0.225	NA	NA	NA	0.125	0.153125
0.13-0.156 - GNA11 Q209L	NA	0.275	NA	0.2	NA	NA	NA	NA	NA	0.153125
0.13-0.156 - FGFR2 S252W	NA	0.2	NA	0.125	0.2	0.1	0.175	NA	NA	0.13125
0.13-0.156 - EGFR T790M	0.1875	0.1125	0.175	0.2	0.1	0.1125	0.0625	0.15	0.0875	0.121875
0.13-0.156 - EGFR L861Q	NA	0.0875	0.175	0.075	0.0875	0.1375	0.0875	NA	0.15	0.115625
0.13-0.156 - EGFR L858R	0.1625	NA	0.0875	0.2	0.1375	0.175	0.15	0.1	NA	0.11875
0.13-0.156 - BRAF V600R	0.1	0.15	0.0625	0.0875	NA	0.1	NA	0.075	0.1375	0.13125
0.13-0.156 - BRAF V600M	0.1625	NA	NA	NA	0.225	NA	NA	NA	NA	0.134375
0.13-0.156 - BRAF V600K	0.325	0.1	NA	0.075	NA	0.075	NA	NA	0.125	0.11875
0.13-0.156 - BRAF V600G	NA	0.1375	NA	0.1	0.1125	0.1375	0.15	NA	NA	0.1375
0.13-0.156 - ALK F1174L	NA	NA	NA	NA	NA	NA	NA	NA	NA	0.159375
0.06-0.078 - PIK3CA E545K	NA	0.0875	NA	NA	NA	NA	NA	0.1	0.1125	0.0734375
0.06-0.078 - PIK3CA E542K	NA	NA	0.125	0.0875	NA	NA	NA	NA	0.125	0.1
0.06-0.078 - PDGFRA D842V	NA	NA	NA	NA	NA	NA	NA	NA	NA	0.075
0.06-0.078 - NRAS Q61R	NA	NA	NA	NA	NA	NA	NA	0.1	NA	0.0796875
0.06-0.078 - NRAS Q61L	NA	NA	0.0875	NA	NA	NA	0.0875	0.1125	0.0625	0.0796875
0.06-0.078 - NRAS Q61K	NA	0.1	0.2	NA	0.15	NA	NA	0.05	0.0625	0.078125
0.06-0.078 - NRAS Q61H	0.075	0.0875	NA	0.075	NA	0.2	0.125	0.1125	0.075	0.08125
0.06-0.078 - MET Y1253D	NA	NA	NA	NA	NA	NA	NA	NA	NA	0.05625
0.06-0.078 - KRAS Q61L	0.1625	NA	NA	NA	NA	NA	0.175	NA	NA	0.0765625
0.06-0.078 - KRAS Q61H	0.075	0.1	0.1375	NA	0.1125	NA	NA	NA	NA	0.078125
0.06-0.078 - KRAS G12V	NA	0.075	0.0625	0.075	NA	0.15	0.05	NA	NA	0.0671875
0.06-0.078 - KRAS G12S	NA	NA	NA	NA	NA	0.1625	NA	NA	0.1625	0.0859375
0.06-0.078 - KRAS G12R	NA	0.125	0.05	0.05	NA	NA	0.1	0.1125	0.1125	0.08125
0.06-0.078 - KRAS G12D	NA	0.075	NA	0.075	0.0875	NA	NA	0.1125	0.0875	0.078125
0.06-0.078 - KRAS G12C	NA	0.125	NA	0.1625	NA	0.05	NA	NA	NA	0.0890625
0.06-0.078 - KRAS G12A	NA	NA	0.1	0.075	NA	NA	NA	0.0375	0.0875	0.0859375
0.06-0.078 - KIT D816V	NA	NA	NA	NA	0.15	NA	NA	NA	NA	0.0796875
0.06-0.078 - IDH2 R172K	0.125	NA	NA	NA	NA	NA	NA	NA	NA	0.0734375
0.06-0.078 - IDH2 R140Q	NA	NA	NA	NA	NA	NA	NA	NA	NA	0.0765625
0.06-0.078 - IDH1 R132H	0.1125	NA	NA	0.1125	NA	NA	NA	NA	NA	0.0765625
0.06-0.078 - IDH1 R132C	NA	NA	NA	0.125	0.1125	NA	0.1125	0.1	0.1	0.0765625
0.06-0.078 - GNAQ Q209L	NA	NA	0.2	NA	NA	0.175	NA	NA	NA	0.0765625
0.06-0.078 - GNA11 Q209L	NA	NA	NA	NA	NA	NA	NA	NA	NA	0.0765625
0.06-0.078 - FGFR2 S252W	NA	NA	NA	0.15	0.1	NA	0.075	NA	NA	0.065625
0.06-0.078 - EGFR T790M	NA	0.0625	NA	NA	0.1	NA	NA	0.0875	NA	0.0609375
0.06-0.078 - EGFR L861Q	0.125	NA	0.1125	0.05	0.15	NA	NA	NA	0.0625	0.0578125
0.06-0.078 - EGFR L858R	0.075	0.05	NA	NA	0.05	0.1	NA	0.0625	NA	0.059375
0.06-0.078 - BRAF V600R	NA	0.1375	0.0625	NA	NA	0.1625	NA	NA	NA	0.065625
0.06-0.078 - BRAF V600M	NA	NA	NA	NA	NA	NA	NA	NA	NA	0.0671875
0.06-0.078 - BRAF V600K	NA	NA	NA	NA	NA	0.0875	NA	NA	NA	0.059375
0.06-0.078 - BRAF V600G	NA	NA	NA	NA	NA	NA	NA	NA	0.1125	0.06875
0.06-0.078 - ALK F1174L	NA	NA	NA	NA	NA	NA	NA	NA	NA	0.0796875
