# Supplementary material for: Development of a highly sensitive liquid biopsy platform to detect clinically-relevant cancer mutations at low allele fractions in cell-free DNA
Source: PLoS One. 2018 Mar 16;13(3):e0194630. doi: 10.1371/journal.pone.0194630 (PMC5856404; doi:10.1371/journal.pone.0194630)
Supplement: S5 Table — (XLSX) [file pone.0194630.s012.xlsx]

## Sheet: S5 Table
Entry ID	Dilution level	Input amount (copies)	Laboratory	Operator	Nucleotide change	Protein change	Call made	Allele fraction (%)
1	0.25-0.33%	16000	1	1	mis_chr10_121520163_G_C	FGFR2 S252W	TRUE	0.2625
2	0.25-0.33%	16000	1	1	mis_chr1_114713907_T_A	NRAS Q61H	TRUE	0.3375
3	0.25-0.33%	16000	1	1	mis_chr1_114713908_T_A	NRAS Q61L	TRUE	0.19375
4	0.25-0.33%	16000	1	1	mis_chr1_114713908_T_C	NRAS Q61R	TRUE	0.29375
5	0.25-0.33%	16000	1	1	mis_chr1_114713909_G_T	NRAS Q61K	TRUE	0.25
6	0.25-0.33%	16000	1	1	mis_chr12_25227341_T_G	KRAS Q61H	TRUE	0.3375
7	0.25-0.33%	16000	1	1	mis_chr12_25227342_T_A	KRAS Q61L	TRUE	0.41875
8	0.25-0.33%	16000	1	1	mis_chr12_25245350_C_A	KRAS G12V	TRUE	0.23125
9	0.25-0.33%	16000	1	1	mis_chr12_25245350_C_G	KRAS G12A	TRUE	0.35
10	0.25-0.33%	16000	1	1	mis_chr12_25245350_C_T	KRAS G12D	TRUE	0.26875
11	0.25-0.33%	16000	1	1	mis_chr12_25245351_C_A	KRAS G12C	TRUE	0.30625
12	0.25-0.33%	16000	1	1	mis_chr12_25245351_C_G	KRAS G12R	TRUE	0.2875
13	0.25-0.33%	16000	1	1	mis_chr12_25245351_C_T	KRAS G12S	TRUE	0.3375
14	0.25-0.33%	16000	1	1	mis_chr15_90088606_C_T	IDH2 R172K	TRUE	0.4
15	0.25-0.33%	16000	1	1	mis_chr15_90088702_C_T	IDH2 R140Q	TRUE	0.4625
16	0.25-0.33%	16000	1	1	mis_chr19_3118944_A_T	GNA11 Q209L	TRUE	0.3375
17	0.25-0.33%	16000	1	1	mis_chr2_208248388_C_T	IDH1 R132H	TRUE	0.30625
18	0.25-0.33%	16000	1	1	mis_chr2_208248389_G_A	IDH1 R132C	TRUE	0.3
19	0.25-0.33%	16000	1	1	mis_chr2_29220829_G_T	ALK F1174L	TRUE	0.2625
20	0.25-0.33%	16000	1	1	mis_chr3_179218294_G_A	PIK3CA E542K	TRUE	0.325
21	0.25-0.33%	16000	1	1	mis_chr3_179218303_G_A	PIK3CA E545K	TRUE	0.35625
22	0.25-0.33%	16000	1	1	mis_chr4_54285926_A_T	PDGFRA D842V	FALSE	Not detected
23	0.25-0.33%	16000	1	1	mis_chr4_54733155_A_T	KIT D816V	TRUE	0.35
24	0.25-0.33%	16000	1	1	mis_chr7_116783374_T_G	MET Y1253D	TRUE	0.4
25	0.25-0.33%	16000	1	1	mis_chr7_140753336_A_C	BRAF V600G	TRUE	0.28125
26	0.25-0.33%	16000	1	1	mis_chr7_140753336_AC_CT	BRAF V600R	TRUE	0.20625
27	0.25-0.33%	16000	1	1	mis_chr7_140753336_AC_TT	BRAF V600K	TRUE	0.125
28	0.25-0.33%	16000	1	1	mis_chr7_140753337_C_T	BRAF V600M	FALSE	Not detected
29	0.25-0.33%	16000	1	1	mis_chr7_55181378_C_T	EGFR T790M	TRUE	0.33125
30	0.25-0.33%	16000	1	1	mis_chr7_55191822_T_G	EGFR L858R	TRUE	0.1875
31	0.25-0.33%	16000	1	1	mis_chr7_55191831_T_A	EGFR L861Q	TRUE	0.2875
32	0.25-0.33%	16000	1	1	mis_chr9_77794572_T_A	GNAQ Q209L	TRUE	0.4
33	0.25-0.33%	16000	1	1	mis_chr10_121520163_G_C	FGFR2 S252W	TRUE	0.25
34	0.25-0.33%	16000	1	1	mis_chr1_114713907_T_A	NRAS Q61H	TRUE	0.29375
35	0.25-0.33%	16000	1	1	mis_chr1_114713908_T_A	NRAS Q61L	TRUE	0.3
36	0.25-0.33%	16000	1	1	mis_chr1_114713908_T_C	NRAS Q61R	TRUE	0.2375
37	0.25-0.33%	16000	1	1	mis_chr1_114713909_G_T	NRAS Q61K	TRUE	0.325
38	0.25-0.33%	16000	1	1	mis_chr12_25227341_T_G	KRAS Q61H	TRUE	0.275
39	0.25-0.33%	16000	1	1	mis_chr12_25227342_T_A	KRAS Q61L	TRUE	0.35
40	0.25-0.33%	16000	1	1	mis_chr12_25245350_C_A	KRAS G12V	TRUE	0.2375
41	0.25-0.33%	16000	1	1	mis_chr12_25245350_C_G	KRAS G12A	TRUE	0.35625
42	0.25-0.33%	16000	1	1	mis_chr12_25245350_C_T	KRAS G12D	TRUE	0.2375
43	0.25-0.33%	16000	1	1	mis_chr12_25245351_C_A	KRAS G12C	TRUE	0.2625
44	0.25-0.33%	16000	1	1	mis_chr12_25245351_C_G	KRAS G12R	TRUE	0.24375
45	0.25-0.33%	16000	1	1	mis_chr12_25245351_C_T	KRAS G12S	TRUE	0.325
46	0.25-0.33%	16000	1	1	mis_chr15_90088606_C_T	IDH2 R172K	TRUE	0.2625
47	0.25-0.33%	16000	1	1	mis_chr15_90088702_C_T	IDH2 R140Q	TRUE	0.225
48	0.25-0.33%	16000	1	1	mis_chr19_3118944_A_T	GNA11 Q209L	TRUE	0.4875
49	0.25-0.33%	16000	1	1	mis_chr2_208248388_C_T	IDH1 R132H	TRUE	0.35
50	0.25-0.33%	16000	1	1	mis_chr2_208248389_G_A	IDH1 R132C	TRUE	0.25
51	0.25-0.33%	16000	1	1	mis_chr2_29220829_G_T	ALK F1174L	TRUE	0.1375
52	0.25-0.33%	16000	1	1	mis_chr3_179218294_G_A	PIK3CA E542K	TRUE	0.33125
53	0.25-0.33%	16000	1	1	mis_chr3_179218303_G_A	PIK3CA E545K	TRUE	0.20625
54	0.25-0.33%	16000	1	1	mis_chr4_54285926_A_T	PDGFRA D842V	TRUE	0.3375
55	0.25-0.33%	16000	1	1	mis_chr4_54733155_A_T	KIT D816V	TRUE	0.4375
56	0.25-0.33%	16000	1	1	mis_chr7_116783374_T_G	MET Y1253D	TRUE	0.3
57	0.25-0.33%	16000	1	1	mis_chr7_140753336_A_C	BRAF V600G	TRUE	0.18125
58	0.25-0.33%	16000	1	1	mis_chr7_140753336_AC_CT	BRAF V600R	TRUE	0.2125
59	0.25-0.33%	16000	1	1	mis_chr7_140753336_AC_TT	BRAF V600K	TRUE	0.1375
60	0.25-0.33%	16000	1	1	mis_chr7_140753337_C_T	BRAF V600M	TRUE	0.3
61	0.25-0.33%	16000	1	1	mis_chr7_55181378_C_T	EGFR T790M	TRUE	0.1875
62	0.25-0.33%	16000	1	1	mis_chr7_55191822_T_G	EGFR L858R	TRUE	0.16875
63	0.25-0.33%	16000	1	1	mis_chr7_55191831_T_A	EGFR L861Q	TRUE	0.325
64	0.25-0.33%	16000	1	1	mis_chr9_77794572_T_A	GNAQ Q209L	TRUE	0.375
65	0.25-0.33%	16000	1	1	mis_chr10_121520163_G_C	FGFR2 S252W	TRUE	0.2125
66	0.25-0.33%	16000	1	1	mis_chr1_114713907_T_A	NRAS Q61H	TRUE	0.19375
67	0.25-0.33%	16000	1	1	mis_chr1_114713908_T_A	NRAS Q61L	TRUE	0.29375
68	0.25-0.33%	16000	1	1	mis_chr1_114713908_T_C	NRAS Q61R	TRUE	0.23125
69	0.25-0.33%	16000	1	1	mis_chr1_114713909_G_T	NRAS Q61K	TRUE	0.25
70	0.25-0.33%	16000	1	1	mis_chr12_25227341_T_G	KRAS Q61H	TRUE	0.2625
71	0.25-0.33%	16000	1	1	mis_chr12_25227342_T_A	KRAS Q61L	TRUE	0.3125
72	0.25-0.33%	16000	1	1	mis_chr12_25245350_C_A	KRAS G12V	TRUE	0.20625
73	0.25-0.33%	16000	1	1	mis_chr12_25245350_C_G	KRAS G12A	TRUE	0.35
74	0.25-0.33%	16000	1	1	mis_chr12_25245350_C_T	KRAS G12D	TRUE	0.3
75	0.25-0.33%	16000	1	1	mis_chr12_25245351_C_A	KRAS G12C	TRUE	0.375
76	0.25-0.33%	16000	1	1	mis_chr12_25245351_C_G	KRAS G12R	TRUE	0.24375
77	0.25-0.33%	16000	1	1	mis_chr12_25245351_C_T	KRAS G12S	TRUE	0.20625
78	0.25-0.33%	16000	1	1	mis_chr15_90088606_C_T	IDH2 R172K	TRUE	0.2875
79	0.25-0.33%	16000	1	1	mis_chr15_90088702_C_T	IDH2 R140Q	TRUE	0.3375
80	0.25-0.33%	16000	1	1	mis_chr19_3118944_A_T	GNA11 Q209L	TRUE	0.3125
81	0.25-0.33%	16000	1	1	mis_chr2_208248388_C_T	IDH1 R132H	TRUE	0.325
82	0.25-0.33%	16000	1	1	mis_chr2_208248389_G_A	IDH1 R132C	TRUE	0.29375
83	0.25-0.33%	16000	1	1	mis_chr2_29220829_G_T	ALK F1174L	TRUE	0.4375
84	0.25-0.33%	16000	1	1	mis_chr3_179218294_G_A	PIK3CA E542K	TRUE	0.3
85	0.25-0.33%	16000	1	1	mis_chr3_179218303_G_A	PIK3CA E545K	TRUE	0.2625
86	0.25-0.33%	16000	1	1	mis_chr4_54285926_A_T	PDGFRA D842V	FALSE	Not detected
87	0.25-0.33%	16000	1	1	mis_chr4_54733155_A_T	KIT D816V	TRUE	0.3375
88	0.25-0.33%	16000	1	1	mis_chr7_116783374_T_G	MET Y1253D	TRUE	0.3125
89	0.25-0.33%	16000	1	1	mis_chr7_140753336_A_C	BRAF V600G	TRUE	0.20625
90	0.25-0.33%	16000	1	1	mis_chr7_140753336_AC_CT	BRAF V600R	TRUE	0.40625
91	0.25-0.33%	16000	1	1	mis_chr7_140753336_AC_TT	BRAF V600K	TRUE	0.13125
92	0.25-0.33%	16000	1	1	mis_chr7_140753337_C_T	BRAF V600M	FALSE	Not detected
93	0.25-0.33%	16000	1	1	mis_chr7_55181378_C_T	EGFR T790M	TRUE	0.29375
94	0.25-0.33%	16000	1	1	mis_chr7_55191822_T_G	EGFR L858R	TRUE	0.24375
95	0.25-0.33%	16000	1	1	mis_chr7_55191831_T_A	EGFR L861Q	TRUE	0.30625
96	0.25-0.33%	16000	1	1	mis_chr9_77794572_T_A	GNAQ Q209L	TRUE	0.4125
97	0.25-0.33%	16000	1	1	mis_chr10_121520163_G_C	FGFR2 S252W	TRUE	0.275
98	0.25-0.33%	16000	1	1	mis_chr1_114713907_T_A	NRAS Q61H	TRUE	0.425
99	0.25-0.33%	16000	1	1	mis_chr1_114713908_T_A	NRAS Q61L	TRUE	0.33125
100	0.25-0.33%	16000	1	1	mis_chr1_114713908_T_C	NRAS Q61R	TRUE	0.1625
101	0.25-0.33%	16000	1	1	mis_chr1_114713909_G_T	NRAS Q61K	TRUE	0.25625
102	0.25-0.33%	16000	1	1	mis_chr12_25227341_T_G	KRAS Q61H	TRUE	0.26875
103	0.25-0.33%	16000	1	1	mis_chr12_25227342_T_A	KRAS Q61L	TRUE	0.2625
104	0.25-0.33%	16000	1	1	mis_chr12_25245350_C_A	KRAS G12V	TRUE	0.25
105	0.25-0.33%	16000	1	1	mis_chr12_25245350_C_G	KRAS G12A	TRUE	0.3125
106	0.25-0.33%	16000	1	1	mis_chr12_25245350_C_T	KRAS G12D	TRUE	0.275
107	0.25-0.33%	16000	1	1	mis_chr12_25245351_C_A	KRAS G12C	TRUE	0.2625
108	0.25-0.33%	16000	1	1	mis_chr12_25245351_C_G	KRAS G12R	TRUE	0.23125
109	0.25-0.33%	16000	1	1	mis_chr12_25245351_C_T	KRAS G12S	TRUE	0.2125
110	0.25-0.33%	16000	1	1	mis_chr15_90088606_C_T	IDH2 R172K	TRUE	0.25
111	0.25-0.33%	16000	1	1	mis_chr15_90088702_C_T	IDH2 R140Q	TRUE	0.1625
112	0.25-0.33%	16000	1	1	mis_chr19_3118944_A_T	GNA11 Q209L	TRUE	0.3375
113	0.25-0.33%	16000	1	1	mis_chr2_208248388_C_T	IDH1 R132H	TRUE	0.43125
114	0.25-0.33%	16000	1	1	mis_chr2_208248389_G_A	IDH1 R132C	TRUE	0.375
115	0.25-0.33%	16000	1	1	mis_chr2_29220829_G_T	ALK F1174L	TRUE	0.275
116	0.25-0.33%	16000	1	1	mis_chr3_179218294_G_A	PIK3CA E542K	TRUE	0.20625
117	0.25-0.33%	16000	1	1	mis_chr3_179218303_G_A	PIK3CA E545K	TRUE	0.28125
118	0.25-0.33%	16000	1	1	mis_chr4_54285926_A_T	PDGFRA D842V	TRUE	0.2875
119	0.25-0.33%	16000	1	1	mis_chr4_54733155_A_T	KIT D816V	TRUE	0.4625
120	0.25-0.33%	16000	1	1	mis_chr7_116783374_T_G	MET Y1253D	TRUE	0.5375
121	0.25-0.33%	16000	1	1	mis_chr7_140753336_A_C	BRAF V600G	TRUE	0.29375
122	0.25-0.33%	16000	1	1	mis_chr7_140753336_AC_CT	BRAF V600R	TRUE	0.1125
123	0.25-0.33%	16000	1	1	mis_chr7_140753336_AC_TT	BRAF V600K	TRUE	0.06875
124	0.25-0.33%	16000	1	1	mis_chr7_140753337_C_T	BRAF V600M	TRUE	0.25
125	0.25-0.33%	16000	1	1	mis_chr7_55181378_C_T	EGFR T790M	TRUE	0.3
126	0.25-0.33%	16000	1	1	mis_chr7_55191822_T_G	EGFR L858R	TRUE	0.15
127	0.25-0.33%	16000	1	1	mis_chr7_55191831_T_A	EGFR L861Q	TRUE	0.20625
128	0.25-0.33%	16000	1	1	mis_chr9_77794572_T_A	GNAQ Q209L	TRUE	0.2
129	1-1.3%	8000	1	1	mis_chr10_121520163_G_C	FGFR2 S252W	TRUE	0.925
130	1-1.3%	8000	1	1	mis_chr1_114713907_T_A	NRAS Q61H	TRUE	1.4875
131	1-1.3%	8000	1	1	mis_chr1_114713908_T_A	NRAS Q61L	TRUE	1.5125
132	1-1.3%	8000	1	1	mis_chr1_114713908_T_C	NRAS Q61R	TRUE	1.425
133	1-1.3%	8000	1	1	mis_chr1_114713909_G_T	NRAS Q61K	TRUE	0.9375
134	1-1.3%	8000	1	1	mis_chr12_25227341_T_G	KRAS Q61H	TRUE	1.1125
135	1-1.3%	8000	1	1	mis_chr12_25227342_T_A	KRAS Q61L	TRUE	1.3
136	1-1.3%	8000	1	1	mis_chr12_25245350_C_A	KRAS G12V	TRUE	1.075
137	1-1.3%	8000	1	1	mis_chr12_25245350_C_G	KRAS G12A	TRUE	1.125
138	1-1.3%	8000	1	1	mis_chr12_25245350_C_T	KRAS G12D	TRUE	1.1625
139	1-1.3%	8000	1	1	mis_chr12_25245351_C_A	KRAS G12C	TRUE	1.35
140	1-1.3%	8000	1	1	mis_chr12_25245351_C_G	KRAS G12R	TRUE	1.0375
141	1-1.3%	8000	1	1	mis_chr12_25245351_C_T	KRAS G12S	TRUE	1.25
142	1-1.3%	8000	1	1	mis_chr15_90088606_C_T	IDH2 R172K	TRUE	1.2
143	1-1.3%	8000	1	1	mis_chr15_90088702_C_T	IDH2 R140Q	TRUE	1.25
144	1-1.3%	8000	1	1	mis_chr19_3118944_A_T	GNA11 Q209L	TRUE	1.375
145	1-1.3%	8000	1	1	mis_chr2_208248388_C_T	IDH1 R132H	TRUE	1.275
146	1-1.3%	8000	1	1	mis_chr2_208248389_G_A	IDH1 R132C	TRUE	1.1625
147	1-1.3%	8000	1	1	mis_chr2_29220829_G_T	ALK F1174L	TRUE	1.175
148	1-1.3%	8000	1	1	mis_chr3_179218294_G_A	PIK3CA E542K	TRUE	0.975
149	1-1.3%	8000	1	1	mis_chr3_179218303_G_A	PIK3CA E545K	TRUE	1.0375
150	1-1.3%	8000	1	1	mis_chr4_54285926_A_T	PDGFRA D842V	TRUE	1.225
151	1-1.3%	8000	1	1	mis_chr4_54733155_A_T	KIT D816V	TRUE	1.175
152	1-1.3%	8000	1	1	mis_chr7_116783374_T_G	MET Y1253D	TRUE	1
153	1-1.3%	8000	1	1	mis_chr7_140753336_A_C	BRAF V600G	TRUE	0.9
154	1-1.3%	8000	1	1	mis_chr7_140753336_AC_CT	BRAF V600R	TRUE	1.26667
155	1-1.3%	8000	1	1	mis_chr7_140753336_AC_TT	BRAF V600K	TRUE	0.7
156	1-1.3%	8000	1	1	mis_chr7_140753337_C_T	BRAF V600M	TRUE	0.883333
157	1-1.3%	8000	1	1	mis_chr7_55181378_C_T	EGFR T790M	TRUE	0.9875
158	1-1.3%	8000	1	1	mis_chr7_55191822_T_G	EGFR L858R	TRUE	0.6375
159	1-1.3%	8000	1	1	mis_chr7_55191831_T_A	EGFR L861Q	TRUE	1.075
160	1-1.3%	8000	1	1	mis_chr9_77794572_T_A	GNAQ Q209L	TRUE	1.2
161	1-1.3%	8000	1	1	mis_chr10_121520163_G_C	FGFR2 S252W	TRUE	0.75
162	1-1.3%	8000	1	1	mis_chr1_114713907_T_A	NRAS Q61H	TRUE	1.3375
163	1-1.3%	8000	1	1	mis_chr1_114713908_T_A	NRAS Q61L	TRUE	1.4
164	1-1.3%	8000	1	1	mis_chr1_114713908_T_C	NRAS Q61R	TRUE	1.175
165	1-1.3%	8000	1	1	mis_chr1_114713909_G_T	NRAS Q61K	TRUE	1.7375
166	1-1.3%	8000	1	1	mis_chr12_25227341_T_G	KRAS Q61H	TRUE	1.3375
167	1-1.3%	8000	1	1	mis_chr12_25227342_T_A	KRAS Q61L	TRUE	1.2875
168	1-1.3%	8000	1	1	mis_chr12_25245350_C_A	KRAS G12V	TRUE	1.25
169	1-1.3%	8000	1	1	mis_chr12_25245350_C_G	KRAS G12A	TRUE	1.2625
170	1-1.3%	8000	1	1	mis_chr12_25245350_C_T	KRAS G12D	TRUE	1.05
171	1-1.3%	8000	1	1	mis_chr12_25245351_C_A	KRAS G12C	TRUE	1.15
172	1-1.3%	8000	1	1	mis_chr12_25245351_C_G	KRAS G12R	TRUE	0.9125
173	1-1.3%	8000	1	1	mis_chr12_25245351_C_T	KRAS G12S	TRUE	1.1875
174	1-1.3%	8000	1	1	mis_chr15_90088606_C_T	IDH2 R172K	TRUE	1.325
175	1-1.3%	8000	1	1	mis_chr15_90088702_C_T	IDH2 R140Q	TRUE	1.15
176	1-1.3%	8000	1	1	mis_chr19_3118944_A_T	GNA11 Q209L	TRUE	1
177	1-1.3%	8000	1	1	mis_chr2_208248388_C_T	IDH1 R132H	TRUE	1.325
178	1-1.3%	8000	1	1	mis_chr2_208248389_G_A	IDH1 R132C	TRUE	1.1
179	1-1.3%	8000	1	1	mis_chr2_29220829_G_T	ALK F1174L	TRUE	1.175
180	1-1.3%	8000	1	1	mis_chr3_179218294_G_A	PIK3CA E542K	TRUE	1.45
181	1-1.3%	8000	1	1	mis_chr3_179218303_G_A	PIK3CA E545K	TRUE	1.225
182	1-1.3%	8000	1	1	mis_chr4_54285926_A_T	PDGFRA D842V	TRUE	1.6
183	1-1.3%	8000	1	1	mis_chr4_54733155_A_T	KIT D816V	TRUE	1.575
184	1-1.3%	8000	1	1	mis_chr7_116783374_T_G	MET Y1253D	TRUE	1.025
185	1-1.3%	8000	1	1	mis_chr7_140753336_A_C	BRAF V600G	TRUE	0.8875
186	1-1.3%	8000	1	1	mis_chr7_140753336_AC_CT	BRAF V600R	TRUE	1.175
187	1-1.3%	8000	1	1	mis_chr7_140753336_AC_TT	BRAF V600K	TRUE	0.8875
188	1-1.3%	8000	1	1	mis_chr7_140753337_C_T	BRAF V600M	TRUE	0.7125
189	1-1.3%	8000	1	1	mis_chr7_55181378_C_T	EGFR T790M	TRUE	1.375
190	1-1.3%	8000	1	1	mis_chr7_55191822_T_G	EGFR L858R	TRUE	0.875
191	1-1.3%	8000	1	1	mis_chr7_55191831_T_A	EGFR L861Q	TRUE	1.1625
192	1-1.3%	8000	1	1	mis_chr9_77794572_T_A	GNAQ Q209L	TRUE	1.425
193	1-1.3%	8000	1	1	mis_chr10_121520163_G_C	FGFR2 S252W	TRUE	1.1
194	1-1.3%	8000	1	1	mis_chr1_114713907_T_A	NRAS Q61H	TRUE	1.275
195	1-1.3%	8000	1	1	mis_chr1_114713908_T_A	NRAS Q61L	TRUE	0.9625
196	1-1.3%	8000	1	1	mis_chr1_114713908_T_C	NRAS Q61R	TRUE	1.275
197	1-1.3%	8000	1	1	mis_chr1_114713909_G_T	NRAS Q61K	TRUE	1.25
198	1-1.3%	8000	1	1	mis_chr12_25227341_T_G	KRAS Q61H	TRUE	1.2
199	1-1.3%	8000	1	1	mis_chr12_25227342_T_A	KRAS Q61L	TRUE	1
200	1-1.3%	8000	1	1	mis_chr12_25245350_C_A	KRAS G12V	TRUE	1.175
201	1-1.3%	8000	1	1	mis_chr12_25245350_C_G	KRAS G12A	TRUE	1.2375
202	1-1.3%	8000	1	1	mis_chr12_25245350_C_T	KRAS G12D	TRUE	1.05
203	1-1.3%	8000	1	1	mis_chr12_25245351_C_A	KRAS G12C	TRUE	1.2125
204	1-1.3%	8000	1	1	mis_chr12_25245351_C_G	KRAS G12R	TRUE	1.1375
205	1-1.3%	8000	1	1	mis_chr12_25245351_C_T	KRAS G12S	TRUE	1.325
206	1-1.3%	8000	1	1	mis_chr15_90088606_C_T	IDH2 R172K	TRUE	1.7
207	1-1.3%	8000	1	1	mis_chr15_90088702_C_T	IDH2 R140Q	TRUE	1.475
208	1-1.3%	8000	1	1	mis_chr19_3118944_A_T	GNA11 Q209L	TRUE	0.875
209	1-1.3%	8000	1	1	mis_chr2_208248388_C_T	IDH1 R132H	TRUE	1.075
210	1-1.3%	8000	1	1	mis_chr2_208248389_G_A	IDH1 R132C	TRUE	1.1375
211	1-1.3%	8000	1	1	mis_chr2_29220829_G_T	ALK F1174L	TRUE	1.025
212	1-1.3%	8000	1	1	mis_chr3_179218294_G_A	PIK3CA E542K	TRUE	1.2625
213	1-1.3%	8000	1	1	mis_chr3_179218303_G_A	PIK3CA E545K	TRUE	0.9125
214	1-1.3%	8000	1	1	mis_chr4_54285926_A_T	PDGFRA D842V	TRUE	1.475
215	1-1.3%	8000	1	1	mis_chr4_54733155_A_T	KIT D816V	TRUE	1.45
216	1-1.3%	8000	1	1	mis_chr7_116783374_T_G	MET Y1253D	TRUE	1.225
217	1-1.3%	8000	1	1	mis_chr7_140753336_A_C	BRAF V600G	TRUE	0.7375
218	1-1.3%	8000	1	1	mis_chr7_140753336_AC_CT	BRAF V600R	TRUE	0.675
219	1-1.3%	8000	1	1	mis_chr7_140753336_AC_TT	BRAF V600K	TRUE	0.825
220	1-1.3%	8000	1	1	mis_chr7_140753337_C_T	BRAF V600M	TRUE	0.85
221	1-1.3%	8000	1	1	mis_chr7_55181378_C_T	EGFR T790M	TRUE	1.3625
222	1-1.3%	8000	1	1	mis_chr7_55191822_T_G	EGFR L858R	TRUE	0.95
223	1-1.3%	8000	1	1	mis_chr7_55191831_T_A	EGFR L861Q	TRUE	0.9125
224	1-1.3%	8000	1	1	mis_chr9_77794572_T_A	GNAQ Q209L	TRUE	1.15
225	0.06-0.08%	8000	1	1	mis_chr10_121520163_G_C	FGFR2 S252W	FALSE	Not detected
226	0.06-0.08%	8000	1	1	mis_chr1_114713907_T_A	NRAS Q61H	TRUE	0.0875
227	0.06-0.08%	8000	1	1	mis_chr1_114713908_T_A	NRAS Q61L	TRUE	0.0625
228	0.06-0.08%	8000	1	1	mis_chr1_114713908_T_C	NRAS Q61R	FALSE	Not detected
229	0.06-0.08%	8000	1	1	mis_chr1_114713909_G_T	NRAS Q61K	FALSE	Not detected
230	0.06-0.08%	8000	1	1	mis_chr12_25227341_T_G	KRAS Q61H	TRUE	0.0875
231	0.06-0.08%	8000	1	1	mis_chr12_25227342_T_A	KRAS Q61L	FALSE	Not detected
232	0.06-0.08%	8000	1	1	mis_chr12_25245350_C_A	KRAS G12V	TRUE	0.0625
233	0.06-0.08%	8000	1	1	mis_chr12_25245350_C_G	KRAS G12A	TRUE	0.05
234	0.06-0.08%	8000	1	1	mis_chr12_25245350_C_T	KRAS G12D	TRUE	0.1875
235	0.06-0.08%	8000	1	1	mis_chr12_25245351_C_A	KRAS G12C	TRUE	0.0625
236	0.06-0.08%	8000	1	1	mis_chr12_25245351_C_G	KRAS G12R	FALSE	Not detected
237	0.06-0.08%	8000	1	1	mis_chr12_25245351_C_T	KRAS G12S	FALSE	Not detected
238	0.06-0.08%	8000	1	1	mis_chr15_90088606_C_T	IDH2 R172K	FALSE	Not detected
239	0.06-0.08%	8000	1	1	mis_chr15_90088702_C_T	IDH2 R140Q	FALSE	Not detected
240	0.06-0.08%	8000	1	1	mis_chr19_3118944_A_T	GNA11 Q209L	FALSE	Not detected
241	0.06-0.08%	8000	1	1	mis_chr2_208248388_C_T	IDH1 R132H	FALSE	Not detected
242	0.06-0.08%	8000	1	1	mis_chr2_208248389_G_A	IDH1 R132C	FALSE	Not detected
243	0.06-0.08%	8000	1	1	mis_chr2_29220829_G_T	ALK F1174L	FALSE	Not detected
244	0.06-0.08%	8000	1	1	mis_chr3_179218294_G_A	PIK3CA E542K	FALSE	Not detected
245	0.06-0.08%	8000	1	1	mis_chr3_179218303_G_A	PIK3CA E545K	FALSE	Not detected
246	0.06-0.08%	8000	1	1	mis_chr4_54285926_A_T	PDGFRA D842V	FALSE	Not detected
247	0.06-0.08%	8000	1	1	mis_chr4_54733155_A_T	KIT D816V	TRUE	0.25
248	0.06-0.08%	8000	1	1	mis_chr7_116783374_T_G	MET Y1253D	FALSE	Not detected
249	0.06-0.08%	8000	1	1	mis_chr7_140753336_A_C	BRAF V600G	FALSE	Not detected
250	0.06-0.08%	8000	1	1	mis_chr7_140753336_AC_CT	BRAF V600R	TRUE	0.1125
251	0.06-0.08%	8000	1	1	mis_chr7_140753336_AC_TT	BRAF V600K	FALSE	Not detected
252	0.06-0.08%	8000	1	1	mis_chr7_140753337_C_T	BRAF V600M	FALSE	Not detected
253	0.06-0.08%	8000	1	1	mis_chr7_55181378_C_T	EGFR T790M	FALSE	Not detected
254	0.06-0.08%	8000	1	1	mis_chr7_55191822_T_G	EGFR L858R	TRUE	0.05
255	0.06-0.08%	8000	1	1	mis_chr7_55191831_T_A	EGFR L861Q	TRUE	0.0875
256	0.06-0.08%	8000	1	1	mis_chr9_77794572_T_A	GNAQ Q209L	FALSE	Not detected
257	0.06-0.08%	8000	1	1	mis_chr10_121520163_G_C	FGFR2 S252W	FALSE	Not detected
258	0.06-0.08%	8000	1	1	mis_chr1_114713907_T_A	NRAS Q61H	FALSE	Not detected
259	0.06-0.08%	8000	1	1	mis_chr1_114713908_T_A	NRAS Q61L	TRUE	0.125
260	0.06-0.08%	8000	1	1	mis_chr1_114713908_T_C	NRAS Q61R	TRUE	0.125
261	0.06-0.08%	8000	1	1	mis_chr1_114713909_G_T	NRAS Q61K	TRUE	0.0625
262	0.06-0.08%	8000	1	1	mis_chr12_25227341_T_G	KRAS Q61H	TRUE	0.075
263	0.06-0.08%	8000	1	1	mis_chr12_25227342_T_A	KRAS Q61L	TRUE	0.075
264	0.06-0.08%	8000	1	1	mis_chr12_25245350_C_A	KRAS G12V	TRUE	0.0375
265	0.06-0.08%	8000	1	1	mis_chr12_25245350_C_G	KRAS G12A	TRUE	0.0375
266	0.06-0.08%	8000	1	1	mis_chr12_25245350_C_T	KRAS G12D	TRUE	0.1125
267	0.06-0.08%	8000	1	1	mis_chr12_25245351_C_A	KRAS G12C	TRUE	0.05
268	0.06-0.08%	8000	1	1	mis_chr12_25245351_C_G	KRAS G12R	FALSE	Not detected
269	0.06-0.08%	8000	1	1	mis_chr12_25245351_C_T	KRAS G12S	FALSE	Not detected
270	0.06-0.08%	8000	1	1	mis_chr15_90088606_C_T	IDH2 R172K	FALSE	Not detected
271	0.06-0.08%	8000	1	1	mis_chr15_90088702_C_T	IDH2 R140Q	FALSE	Not detected
272	0.06-0.08%	8000	1	1	mis_chr19_3118944_A_T	GNA11 Q209L	TRUE	0.2
273	0.06-0.08%	8000	1	1	mis_chr2_208248388_C_T	IDH1 R132H	TRUE	0.175
274	0.06-0.08%	8000	1	1	mis_chr2_208248389_G_A	IDH1 R132C	TRUE	0.1125
275	0.06-0.08%	8000	1	1	mis_chr2_29220829_G_T	ALK F1174L	FALSE	Not detected
276	0.06-0.08%	8000	1	1	mis_chr3_179218294_G_A	PIK3CA E542K	TRUE	0.1
277	0.06-0.08%	8000	1	1	mis_chr3_179218303_G_A	PIK3CA E545K	FALSE	Not detected
278	0.06-0.08%	8000	1	1	mis_chr4_54285926_A_T	PDGFRA D842V	FALSE	Not detected
279	0.06-0.08%	8000	1	1	mis_chr4_54733155_A_T	KIT D816V	FALSE	Not detected
280	0.06-0.08%	8000	1	1	mis_chr7_116783374_T_G	MET Y1253D	FALSE	Not detected
281	0.06-0.08%	8000	1	1	mis_chr7_140753336_A_C	BRAF V600G	FALSE	Not detected
282	0.06-0.08%	8000	1	1	mis_chr7_140753336_AC_CT	BRAF V600R	FALSE	Not detected
283	0.06-0.08%	8000	1	1	mis_chr7_140753336_AC_TT	BRAF V600K	FALSE	Not detected
284	0.06-0.08%	8000	1	1	mis_chr7_140753337_C_T	BRAF V600M	FALSE	Not detected
285	0.06-0.08%	8000	1	1	mis_chr7_55181378_C_T	EGFR T790M	FALSE	Not detected
286	0.06-0.08%	8000	1	1	mis_chr7_55191822_T_G	EGFR L858R	FALSE	Not detected
287	0.06-0.08%	8000	1	1	mis_chr7_55191831_T_A	EGFR L861Q	FALSE	Not detected
288	0.06-0.08%	8000	1	1	mis_chr9_77794572_T_A	GNAQ Q209L	FALSE	Not detected
289	0.06-0.08%	8000	1	1	mis_chr10_121520163_G_C	FGFR2 S252W	FALSE	Not detected
290	0.06-0.08%	8000	1	1	mis_chr1_114713907_T_A	NRAS Q61H	FALSE	Not detected
291	0.06-0.08%	8000	1	1	mis_chr1_114713908_T_A	NRAS Q61L	FALSE	Not detected
292	0.06-0.08%	8000	1	1	mis_chr1_114713908_T_C	NRAS Q61R	TRUE	0.1125
293	0.06-0.08%	8000	1	1	mis_chr1_114713909_G_T	NRAS Q61K	FALSE	Not detected
294	0.06-0.08%	8000	1	1	mis_chr12_25227341_T_G	KRAS Q61H	TRUE	0.1125
295	0.06-0.08%	8000	1	1	mis_chr12_25227342_T_A	KRAS Q61L	FALSE	Not detected
296	0.06-0.08%	8000	1	1	mis_chr12_25245350_C_A	KRAS G12V	TRUE	0.05
297	0.06-0.08%	8000	1	1	mis_chr12_25245350_C_G	KRAS G12A	TRUE	0.1
298	0.06-0.08%	8000	1	1	mis_chr12_25245350_C_T	KRAS G12D	TRUE	0.0625
299	0.06-0.08%	8000	1	1	mis_chr12_25245351_C_A	KRAS G12C	TRUE	0.075
300	0.06-0.08%	8000	1	1	mis_chr12_25245351_C_G	KRAS G12R	TRUE	0.0375
301	0.06-0.08%	8000	1	1	mis_chr12_25245351_C_T	KRAS G12S	FALSE	Not detected
302	0.06-0.08%	8000	1	1	mis_chr15_90088606_C_T	IDH2 R172K	FALSE	Not detected
303	0.06-0.08%	8000	1	1	mis_chr15_90088702_C_T	IDH2 R140Q	FALSE	Not detected
304	0.06-0.08%	8000	1	1	mis_chr19_3118944_A_T	GNA11 Q209L	FALSE	Not detected
305	0.06-0.08%	8000	1	1	mis_chr2_208248388_C_T	IDH1 R132H	FALSE	Not detected
306	0.06-0.08%	8000	1	1	mis_chr2_208248389_G_A	IDH1 R132C	FALSE	Not detected
307	0.06-0.08%	8000	1	1	mis_chr2_29220829_G_T	ALK F1174L	FALSE	Not detected
308	0.06-0.08%	8000	1	1	mis_chr3_179218294_G_A	PIK3CA E542K	FALSE	Not detected
309	0.06-0.08%	8000	1	1	mis_chr3_179218303_G_A	PIK3CA E545K	FALSE	Not detected
310	0.06-0.08%	8000	1	1	mis_chr4_54285926_A_T	PDGFRA D842V	FALSE	Not detected
311	0.06-0.08%	8000	1	1	mis_chr4_54733155_A_T	KIT D816V	FALSE	Not detected
312	0.06-0.08%	8000	1	1	mis_chr7_116783374_T_G	MET Y1253D	TRUE	0.175
313	0.06-0.08%	8000	1	1	mis_chr7_140753336_A_C	BRAF V600G	FALSE	Not detected
314	0.06-0.08%	8000	1	1	mis_chr7_140753336_AC_CT	BRAF V600R	FALSE	Not detected
315	0.06-0.08%	8000	1	1	mis_chr7_140753336_AC_TT	BRAF V600K	FALSE	Not detected
316	0.06-0.08%	8000	1	1	mis_chr7_140753337_C_T	BRAF V600M	FALSE	Not detected
317	0.06-0.08%	8000	1	1	mis_chr7_55181378_C_T	EGFR T790M	FALSE	Not detected
318	0.06-0.08%	8000	1	1	mis_chr7_55191822_T_G	EGFR L858R	TRUE	0.0875
319	0.06-0.08%	8000	1	1	mis_chr7_55191831_T_A	EGFR L861Q	FALSE	Not detected
320	0.06-0.08%	8000	1	1	mis_chr9_77794572_T_A	GNAQ Q209L	FALSE	Not detected
321	0.13-0.16%	8000	1	1	mis_chr10_121520163_G_C	FGFR2 S252W	FALSE	Not detected
322	0.13-0.16%	8000	1	1	mis_chr1_114713907_T_A	NRAS Q61H	FALSE	Not detected
323	0.13-0.16%	8000	1	1	mis_chr1_114713908_T_A	NRAS Q61L	TRUE	0.1625
324	0.13-0.16%	8000	1	1	mis_chr1_114713908_T_C	NRAS Q61R	TRUE	0.1375
325	0.13-0.16%	8000	1	1	mis_chr1_114713909_G_T	NRAS Q61K	TRUE	0.0875
326	0.13-0.16%	8000	1	1	mis_chr12_25227341_T_G	KRAS Q61H	TRUE	0.2125
327	0.13-0.16%	8000	1	1	mis_chr12_25227342_T_A	KRAS Q61L	TRUE	0.175
328	0.13-0.16%	8000	1	1	mis_chr12_25245350_C_A	KRAS G12V	TRUE	0.075
329	0.13-0.16%	8000	1	1	mis_chr12_25245350_C_G	KRAS G12A	TRUE	0.1
330	0.13-0.16%	8000	1	1	mis_chr12_25245350_C_T	KRAS G12D	TRUE	0.175
331	0.13-0.16%	8000	1	1	mis_chr12_25245351_C_A	KRAS G12C	TRUE	0.1375
332	0.13-0.16%	8000	1	1	mis_chr12_25245351_C_G	KRAS G12R	TRUE	0.0875
333	0.13-0.16%	8000	1	1	mis_chr12_25245351_C_T	KRAS G12S	TRUE	0.125
334	0.13-0.16%	8000	1	1	mis_chr15_90088606_C_T	IDH2 R172K	FALSE	Not detected
335	0.13-0.16%	8000	1	1	mis_chr15_90088702_C_T	IDH2 R140Q	FALSE	Not detected
336	0.13-0.16%	8000	1	1	mis_chr19_3118944_A_T	GNA11 Q209L	FALSE	Not detected
337	0.13-0.16%	8000	1	1	mis_chr2_208248388_C_T	IDH1 R132H	TRUE	0.275
338	0.13-0.16%	8000	1	1	mis_chr2_208248389_G_A	IDH1 R132C	FALSE	Not detected
339	0.13-0.16%	8000	1	1	mis_chr2_29220829_G_T	ALK F1174L	FALSE	Not detected
340	0.13-0.16%	8000	1	1	mis_chr3_179218294_G_A	PIK3CA E542K	FALSE	Not detected
341	0.13-0.16%	8000	1	1	mis_chr3_179218303_G_A	PIK3CA E545K	TRUE	0.175
342	0.13-0.16%	8000	1	1	mis_chr4_54285926_A_T	PDGFRA D842V	FALSE	Not detected
343	0.13-0.16%	8000	1	1	mis_chr4_54733155_A_T	KIT D816V	FALSE	Not detected
344	0.13-0.16%	8000	1	1	mis_chr7_116783374_T_G	MET Y1253D	FALSE	Not detected
345	0.13-0.16%	8000	1	1	mis_chr7_140753336_A_C	BRAF V600G	FALSE	Not detected
346	0.13-0.16%	8000	1	1	mis_chr7_140753336_AC_CT	BRAF V600R	FALSE	Not detected
347	0.13-0.16%	8000	1	1	mis_chr7_140753336_AC_TT	BRAF V600K	FALSE	Not detected
348	0.13-0.16%	8000	1	1	mis_chr7_140753337_C_T	BRAF V600M	FALSE	Not detected
349	0.13-0.16%	8000	1	1	mis_chr7_55181378_C_T	EGFR T790M	TRUE	0.1625
350	0.13-0.16%	8000	1	1	mis_chr7_55191822_T_G	EGFR L858R	TRUE	0.0875
351	0.13-0.16%	8000	1	1	mis_chr7_55191831_T_A	EGFR L861Q	TRUE	0.1
352	0.13-0.16%	8000	1	1	mis_chr9_77794572_T_A	GNAQ Q209L	FALSE	Not detected
353	0.13-0.16%	8000	1	1	mis_chr10_121520163_G_C	FGFR2 S252W	TRUE	0.15
354	0.13-0.16%	8000	1	1	mis_chr1_114713907_T_A	NRAS Q61H	FALSE	Not detected
355	0.13-0.16%	8000	1	1	mis_chr1_114713908_T_A	NRAS Q61L	TRUE	0.25
356	0.13-0.16%	8000	1	1	mis_chr1_114713908_T_C	NRAS Q61R	TRUE	0.1125
357	0.13-0.16%	8000	1	1	mis_chr1_114713909_G_T	NRAS Q61K	TRUE	0.1875
358	0.13-0.16%	8000	1	1	mis_chr12_25227341_T_G	KRAS Q61H	TRUE	0.2
359	0.13-0.16%	8000	1	1	mis_chr12_25227342_T_A	KRAS Q61L	TRUE	0.1125
360	0.13-0.16%	8000	1	1	mis_chr12_25245350_C_A	KRAS G12V	TRUE	0.0875
361	0.13-0.16%	8000	1	1	mis_chr12_25245350_C_G	KRAS G12A	TRUE	0.1375
362	0.13-0.16%	8000	1	1	mis_chr12_25245350_C_T	KRAS G12D	TRUE	0.1625
363	0.13-0.16%	8000	1	1	mis_chr12_25245351_C_A	KRAS G12C	TRUE	0.1375
364	0.13-0.16%	8000	1	1	mis_chr12_25245351_C_G	KRAS G12R	TRUE	0.075
365	0.13-0.16%	8000	1	1	mis_chr12_25245351_C_T	KRAS G12S	TRUE	0.225
366	0.13-0.16%	8000	1	1	mis_chr15_90088606_C_T	IDH2 R172K	FALSE	Not detected
367	0.13-0.16%	8000	1	1	mis_chr15_90088702_C_T	IDH2 R140Q	TRUE	0.225
368	0.13-0.16%	8000	1	1	mis_chr19_3118944_A_T	GNA11 Q209L	TRUE	0.35
369	0.13-0.16%	8000	1	1	mis_chr2_208248388_C_T	IDH1 R132H	TRUE	0.175
370	0.13-0.16%	8000	1	1	mis_chr2_208248389_G_A	IDH1 R132C	TRUE	0.1875
371	0.13-0.16%	8000	1	1	mis_chr2_29220829_G_T	ALK F1174L	FALSE	Not detected
372	0.13-0.16%	8000	1	1	mis_chr3_179218294_G_A	PIK3CA E542K	TRUE	0.2125
373	0.13-0.16%	8000	1	1	mis_chr3_179218303_G_A	PIK3CA E545K	TRUE	0.125
374	0.13-0.16%	8000	1	1	mis_chr4_54285926_A_T	PDGFRA D842V	FALSE	Not detected
375	0.13-0.16%	8000	1	1	mis_chr4_54733155_A_T	KIT D816V	FALSE	Not detected
376	0.13-0.16%	8000	1	1	mis_chr7_116783374_T_G	MET Y1253D	TRUE	0.175
377	0.13-0.16%	8000	1	1	mis_chr7_140753336_A_C	BRAF V600G	FALSE	Not detected
378	0.13-0.16%	8000	1	1	mis_chr7_140753336_AC_CT	BRAF V600R	TRUE	0.3125
379	0.13-0.16%	8000	1	1	mis_chr7_140753336_AC_TT	BRAF V600K	TRUE	0.0875
380	0.13-0.16%	8000	1	1	mis_chr7_140753337_C_T	BRAF V600M	FALSE	Not detected
381	0.13-0.16%	8000	1	1	mis_chr7_55181378_C_T	EGFR T790M	TRUE	0.1
382	0.13-0.16%	8000	1	1	mis_chr7_55191822_T_G	EGFR L858R	TRUE	0.1
383	0.13-0.16%	8000	1	1	mis_chr7_55191831_T_A	EGFR L861Q	FALSE	Not detected
384	0.13-0.16%	8000	1	1	mis_chr9_77794572_T_A	GNAQ Q209L	TRUE	0.25
385	0.13-0.16%	8000	1	1	mis_chr10_121520163_G_C	FGFR2 S252W	TRUE	0.125
386	0.13-0.16%	8000	1	1	mis_chr1_114713907_T_A	NRAS Q61H	TRUE	0.125
387	0.13-0.16%	8000	1	1	mis_chr1_114713908_T_A	NRAS Q61L	TRUE	0.1375
388	0.13-0.16%	8000	1	1	mis_chr1_114713908_T_C	NRAS Q61R	TRUE	0.275
389	0.13-0.16%	8000	1	1	mis_chr1_114713909_G_T	NRAS Q61K	TRUE	0.1625
390	0.13-0.16%	8000	1	1	mis_chr12_25227341_T_G	KRAS Q61H	TRUE	0.1375
391	0.13-0.16%	8000	1	1	mis_chr12_25227342_T_A	KRAS Q61L	TRUE	0.1
392	0.13-0.16%	8000	1	1	mis_chr12_25245350_C_A	KRAS G12V	TRUE	0.2875
393	0.13-0.16%	8000	1	1	mis_chr12_25245350_C_G	KRAS G12A	FALSE	Not detected
394	0.13-0.16%	8000	1	1	mis_chr12_25245350_C_T	KRAS G12D	TRUE	0.2
395	0.13-0.16%	8000	1	1	mis_chr12_25245351_C_A	KRAS G12C	TRUE	0.125
396	0.13-0.16%	8000	1	1	mis_chr12_25245351_C_G	KRAS G12R	TRUE	0.1125
397	0.13-0.16%	8000	1	1	mis_chr12_25245351_C_T	KRAS G12S	TRUE	0.125
398	0.13-0.16%	8000	1	1	mis_chr15_90088606_C_T	IDH2 R172K	FALSE	Not detected
399	0.13-0.16%	8000	1	1	mis_chr15_90088702_C_T	IDH2 R140Q	FALSE	Not detected
400	0.13-0.16%	8000	1	1	mis_chr19_3118944_A_T	GNA11 Q209L	TRUE	0.225
401	0.13-0.16%	8000	1	1	mis_chr2_208248388_C_T	IDH1 R132H	FALSE	Not detected
402	0.13-0.16%	8000	1	1	mis_chr2_208248389_G_A	IDH1 R132C	TRUE	0.1125
403	0.13-0.16%	8000	1	1	mis_chr2_29220829_G_T	ALK F1174L	TRUE	0.175
404	0.13-0.16%	8000	1	1	mis_chr3_179218294_G_A	PIK3CA E542K	FALSE	Not detected
405	0.13-0.16%	8000	1	1	mis_chr3_179218303_G_A	PIK3CA E545K	TRUE	0.1
406	0.13-0.16%	8000	1	1	mis_chr4_54285926_A_T	PDGFRA D842V	FALSE	Not detected
407	0.13-0.16%	8000	1	1	mis_chr4_54733155_A_T	KIT D816V	FALSE	Not detected
408	0.13-0.16%	8000	1	1	mis_chr7_116783374_T_G	MET Y1253D	FALSE	Not detected
409	0.13-0.16%	8000	1	1	mis_chr7_140753336_A_C	BRAF V600G	FALSE	Not detected
410	0.13-0.16%	8000	1	1	mis_chr7_140753336_AC_CT	BRAF V600R	TRUE	0.0875
411	0.13-0.16%	8000	1	1	mis_chr7_140753336_AC_TT	BRAF V600K	TRUE	0.125
412	0.13-0.16%	8000	1	1	mis_chr7_140753337_C_T	BRAF V600M	FALSE	Not detected
413	0.13-0.16%	8000	1	1	mis_chr7_55181378_C_T	EGFR T790M	TRUE	0.075
414	0.13-0.16%	8000	1	1	mis_chr7_55191822_T_G	EGFR L858R	TRUE	0.1875
415	0.13-0.16%	8000	1	1	mis_chr7_55191831_T_A	EGFR L861Q	TRUE	0.075
416	0.13-0.16%	8000	1	1	mis_chr9_77794572_T_A	GNAQ Q209L	FALSE	Not detected
417	0.25-0.33%	8000	1	1	mis_chr10_121520163_G_C	FGFR2 S252W	TRUE	0.175
418	0.25-0.33%	8000	1	1	mis_chr1_114713907_T_A	NRAS Q61H	TRUE	0.2625
419	0.25-0.33%	8000	1	1	mis_chr1_114713908_T_A	NRAS Q61L	TRUE	0.2625
420	0.25-0.33%	8000	1	1	mis_chr1_114713908_T_C	NRAS Q61R	TRUE	0.325
421	0.25-0.33%	8000	1	1	mis_chr1_114713909_G_T	NRAS Q61K	TRUE	0.15
422	0.25-0.33%	8000	1	1	mis_chr12_25227341_T_G	KRAS Q61H	TRUE	0.2375
423	0.25-0.33%	8000	1	1	mis_chr12_25227342_T_A	KRAS Q61L	TRUE	0.2125
424	0.25-0.33%	8000	1	1	mis_chr12_25245350_C_A	KRAS G12V	TRUE	0.3625
425	0.25-0.33%	8000	1	1	mis_chr12_25245350_C_G	KRAS G12A	TRUE	0.3875
426	0.25-0.33%	8000	1	1	mis_chr12_25245350_C_T	KRAS G12D	TRUE	0.3375
427	0.25-0.33%	8000	1	1	mis_chr12_25245351_C_A	KRAS G12C	TRUE	0.3
428	0.25-0.33%	8000	1	1	mis_chr12_25245351_C_G	KRAS G12R	TRUE	0.1625
429	0.25-0.33%	8000	1	1	mis_chr12_25245351_C_T	KRAS G12S	TRUE	0.3375
430	0.25-0.33%	8000	1	1	mis_chr15_90088606_C_T	IDH2 R172K	TRUE	0.35
431	0.25-0.33%	8000	1	1	mis_chr15_90088702_C_T	IDH2 R140Q	TRUE	0.4
432	0.25-0.33%	8000	1	1	mis_chr19_3118944_A_T	GNA11 Q209L	TRUE	0.725
433	0.25-0.33%	8000	1	1	mis_chr2_208248388_C_T	IDH1 R132H	TRUE	0.375
434	0.25-0.33%	8000	1	1	mis_chr2_208248389_G_A	IDH1 R132C	TRUE	0.2625
435	0.25-0.33%	8000	1	1	mis_chr2_29220829_G_T	ALK F1174L	TRUE	0.275
436	0.25-0.33%	8000	1	1	mis_chr3_179218294_G_A	PIK3CA E542K	TRUE	0.2875
437	0.25-0.33%	8000	1	1	mis_chr3_179218303_G_A	PIK3CA E545K	TRUE	0.225
438	0.25-0.33%	8000	1	1	mis_chr4_54285926_A_T	PDGFRA D842V	FALSE	Not detected
439	0.25-0.33%	8000	1	1	mis_chr4_54733155_A_T	KIT D816V	FALSE	Not detected
440	0.25-0.33%	8000	1	1	mis_chr7_116783374_T_G	MET Y1253D	TRUE	0.6
441	0.25-0.33%	8000	1	1	mis_chr7_140753336_A_C	BRAF V600G	TRUE	0.225
442	0.25-0.33%	8000	1	1	mis_chr7_140753336_AC_CT	BRAF V600R	TRUE	0.325
443	0.25-0.33%	8000	1	1	mis_chr7_140753336_AC_TT	BRAF V600K	FALSE	Not detected
444	0.25-0.33%	8000	1	1	mis_chr7_140753337_C_T	BRAF V600M	TRUE	0.1875
445	0.25-0.33%	8000	1	1	mis_chr7_55181378_C_T	EGFR T790M	TRUE	0.1875
446	0.25-0.33%	8000	1	1	mis_chr7_55191822_T_G	EGFR L858R	TRUE	0.2875
447	0.25-0.33%	8000	1	1	mis_chr7_55191831_T_A	EGFR L861Q	TRUE	0.15
448	0.25-0.33%	8000	1	1	mis_chr9_77794572_T_A	GNAQ Q209L	TRUE	0.15
449	0.25-0.33%	8000	1	1	mis_chr10_121520163_G_C	FGFR2 S252W	TRUE	0.175
450	0.25-0.33%	8000	1	1	mis_chr1_114713907_T_A	NRAS Q61H	TRUE	0.325
451	0.25-0.33%	8000	1	1	mis_chr1_114713908_T_A	NRAS Q61L	TRUE	0.3625
452	0.25-0.33%	8000	1	1	mis_chr1_114713908_T_C	NRAS Q61R	TRUE	0.2375
453	0.25-0.33%	8000	1	1	mis_chr1_114713909_G_T	NRAS Q61K	TRUE	0.325
454	0.25-0.33%	8000	1	1	mis_chr12_25227341_T_G	KRAS Q61H	TRUE	0.3625
455	0.25-0.33%	8000	1	1	mis_chr12_25227342_T_A	KRAS Q61L	TRUE	0.3
456	0.25-0.33%	8000	1	1	mis_chr12_25245350_C_A	KRAS G12V	TRUE	0.35
457	0.25-0.33%	8000	1	1	mis_chr12_25245350_C_G	KRAS G12A	TRUE	0.3
458	0.25-0.33%	8000	1	1	mis_chr12_25245350_C_T	KRAS G12D	TRUE	0.3125
459	0.25-0.33%	8000	1	1	mis_chr12_25245351_C_A	KRAS G12C	TRUE	0.2375
460	0.25-0.33%	8000	1	1	mis_chr12_25245351_C_G	KRAS G12R	TRUE	0.1375
461	0.25-0.33%	8000	1	1	mis_chr12_25245351_C_T	KRAS G12S	TRUE	0.3375
462	0.25-0.33%	8000	1	1	mis_chr15_90088606_C_T	IDH2 R172K	TRUE	0.425
463	0.25-0.33%	8000	1	1	mis_chr15_90088702_C_T	IDH2 R140Q	TRUE	0.4
464	0.25-0.33%	8000	1	1	mis_chr19_3118944_A_T	GNA11 Q209L	TRUE	0.325
465	0.25-0.33%	8000	1	1	mis_chr2_208248388_C_T	IDH1 R132H	TRUE	0.3375
466	0.25-0.33%	8000	1	1	mis_chr2_208248389_G_A	IDH1 R132C	TRUE	0.425
467	0.25-0.33%	8000	1	1	mis_chr2_29220829_G_T	ALK F1174L	TRUE	0.2
468	0.25-0.33%	8000	1	1	mis_chr3_179218294_G_A	PIK3CA E542K	TRUE	0.125
469	0.25-0.33%	8000	1	1	mis_chr3_179218303_G_A	PIK3CA E545K	TRUE	0.3375
470	0.25-0.33%	8000	1	1	mis_chr4_54285926_A_T	PDGFRA D842V	FALSE	Not detected
471	0.25-0.33%	8000	1	1	mis_chr4_54733155_A_T	KIT D816V	FALSE	Not detected
472	0.25-0.33%	8000	1	1	mis_chr7_116783374_T_G	MET Y1253D	FALSE	Not detected
473	0.25-0.33%	8000	1	1	mis_chr7_140753336_A_C	BRAF V600G	TRUE	0.2875
474	0.25-0.33%	8000	1	1	mis_chr7_140753336_AC_CT	BRAF V600R	TRUE	0.225
475	0.25-0.33%	8000	1	1	mis_chr7_140753336_AC_TT	BRAF V600K	TRUE	0.1
476	0.25-0.33%	8000	1	1	mis_chr7_140753337_C_T	BRAF V600M	FALSE	Not detected
477	0.25-0.33%	8000	1	1	mis_chr7_55181378_C_T	EGFR T790M	TRUE	0.1875
478	0.25-0.33%	8000	1	1	mis_chr7_55191822_T_G	EGFR L858R	TRUE	0.3
479	0.25-0.33%	8000	1	1	mis_chr7_55191831_T_A	EGFR L861Q	TRUE	0.175
480	0.25-0.33%	8000	1	1	mis_chr9_77794572_T_A	GNAQ Q209L	TRUE	0.425
481	0.25-0.33%	8000	1	1	mis_chr10_121520163_G_C	FGFR2 S252W	TRUE	0.2
482	0.25-0.33%	8000	1	1	mis_chr1_114713907_T_A	NRAS Q61H	TRUE	0.625
483	0.25-0.33%	8000	1	1	mis_chr1_114713908_T_A	NRAS Q61L	TRUE	0.25
484	0.25-0.33%	8000	1	1	mis_chr1_114713908_T_C	NRAS Q61R	TRUE	0.5125
485	0.25-0.33%	8000	1	1	mis_chr1_114713909_G_T	NRAS Q61K	TRUE	0.2
486	0.25-0.33%	8000	1	1	mis_chr12_25227341_T_G	KRAS Q61H	TRUE	0.3125
487	0.25-0.33%	8000	1	1	mis_chr12_25227342_T_A	KRAS Q61L	TRUE	0.325
488	0.25-0.33%	8000	1	1	mis_chr12_25245350_C_A	KRAS G12V	TRUE	0.2125
489	0.25-0.33%	8000	1	1	mis_chr12_25245350_C_G	KRAS G12A	TRUE	0.3125
490	0.25-0.33%	8000	1	1	mis_chr12_25245350_C_T	KRAS G12D	TRUE	0.275
491	0.25-0.33%	8000	1	1	mis_chr12_25245351_C_A	KRAS G12C	TRUE	0.4
492	0.25-0.33%	8000	1	1	mis_chr12_25245351_C_G	KRAS G12R	TRUE	0.1875
493	0.25-0.33%	8000	1	1	mis_chr12_25245351_C_T	KRAS G12S	TRUE	0.3375
494	0.25-0.33%	8000	1	1	mis_chr15_90088606_C_T	IDH2 R172K	TRUE	0.2
495	0.25-0.33%	8000	1	1	mis_chr15_90088702_C_T	IDH2 R140Q	TRUE	0.4
496	0.25-0.33%	8000	1	1	mis_chr19_3118944_A_T	GNA11 Q209L	TRUE	0.25
497	0.25-0.33%	8000	1	1	mis_chr2_208248388_C_T	IDH1 R132H	TRUE	0.3375
498	0.25-0.33%	8000	1	1	mis_chr2_208248389_G_A	IDH1 R132C	TRUE	0.2375
499	0.25-0.33%	8000	1	1	mis_chr2_29220829_G_T	ALK F1174L	FALSE	Not detected
500	0.25-0.33%	8000	1	1	mis_chr3_179218294_G_A	PIK3CA E542K	TRUE	0.125
501	0.25-0.33%	8000	1	1	mis_chr3_179218303_G_A	PIK3CA E545K	TRUE	0.2375
502	0.25-0.33%	8000	1	1	mis_chr4_54285926_A_T	PDGFRA D842V	TRUE	0.3
503	0.25-0.33%	8000	1	1	mis_chr4_54733155_A_T	KIT D816V	FALSE	Not detected
504	0.25-0.33%	8000	1	1	mis_chr7_116783374_T_G	MET Y1253D	TRUE	0.35
505	0.25-0.33%	8000	1	1	mis_chr7_140753336_A_C	BRAF V600G	FALSE	Not detected
506	0.25-0.33%	8000	1	1	mis_chr7_140753336_AC_CT	BRAF V600R	TRUE	0.3
507	0.25-0.33%	8000	1	1	mis_chr7_140753336_AC_TT	BRAF V600K	TRUE	0.233333
508	0.25-0.33%	8000	1	1	mis_chr7_140753337_C_T	BRAF V600M	TRUE	0.333333
509	0.25-0.33%	8000	1	1	mis_chr7_55181378_C_T	EGFR T790M	TRUE	0.2125
510	0.25-0.33%	8000	1	1	mis_chr7_55191822_T_G	EGFR L858R	TRUE	0.2375
511	0.25-0.33%	8000	1	1	mis_chr7_55191831_T_A	EGFR L861Q	TRUE	0.2375
512	0.25-0.33%	8000	1	1	mis_chr9_77794572_T_A	GNAQ Q209L	FALSE	Not detected
513	0.5-0.65%	8000	1	1	mis_chr10_121520163_G_C	FGFR2 S252W	TRUE	0.525
514	0.5-0.65%	8000	1	1	mis_chr1_114713907_T_A	NRAS Q61H	TRUE	0.65
515	0.5-0.65%	8000	1	1	mis_chr1_114713908_T_A	NRAS Q61L	TRUE	0.6
516	0.5-0.65%	8000	1	1	mis_chr1_114713908_T_C	NRAS Q61R	TRUE	0.85
517	0.5-0.65%	8000	1	1	mis_chr1_114713909_G_T	NRAS Q61K	TRUE	0.5375
518	0.5-0.65%	8000	1	1	mis_chr12_25227341_T_G	KRAS Q61H	TRUE	0.5375
519	0.5-0.65%	8000	1	1	mis_chr12_25227342_T_A	KRAS Q61L	TRUE	0.6
520	0.5-0.65%	8000	1	1	mis_chr12_25245350_C_A	KRAS G12V	TRUE	0.6625
521	0.5-0.65%	8000	1	1	mis_chr12_25245350_C_G	KRAS G12A	TRUE	0.525
522	0.5-0.65%	8000	1	1	mis_chr12_25245350_C_T	KRAS G12D	TRUE	0.525
523	0.5-0.65%	8000	1	1	mis_chr12_25245351_C_A	KRAS G12C	TRUE	0.4625
524	0.5-0.65%	8000	1	1	mis_chr12_25245351_C_G	KRAS G12R	TRUE	0.5625
525	0.5-0.65%	8000	1	1	mis_chr12_25245351_C_T	KRAS G12S	TRUE	0.475
526	0.5-0.65%	8000	1	1	mis_chr15_90088606_C_T	IDH2 R172K	TRUE	0.7
527	0.5-0.65%	8000	1	1	mis_chr15_90088702_C_T	IDH2 R140Q	TRUE	0.75
528	0.5-0.65%	8000	1	1	mis_chr19_3118944_A_T	GNA11 Q209L	TRUE	0.75
529	0.5-0.65%	8000	1	1	mis_chr2_208248388_C_T	IDH1 R132H	TRUE	0.6875
530	0.5-0.65%	8000	1	1	mis_chr2_208248389_G_A	IDH1 R132C	TRUE	0.65
531	0.5-0.65%	8000	1	1	mis_chr2_29220829_G_T	ALK F1174L	TRUE	0.475
532	0.5-0.65%	8000	1	1	mis_chr3_179218294_G_A	PIK3CA E542K	TRUE	0.5125
533	0.5-0.65%	8000	1	1	mis_chr3_179218303_G_A	PIK3CA E545K	TRUE	0.35
534	0.5-0.65%	8000	1	1	mis_chr4_54285926_A_T	PDGFRA D842V	TRUE	0.575
535	0.5-0.65%	8000	1	1	mis_chr4_54733155_A_T	KIT D816V	TRUE	0.425
536	0.5-0.65%	8000	1	1	mis_chr7_116783374_T_G	MET Y1253D	TRUE	0.65
537	0.5-0.65%	8000	1	1	mis_chr7_140753336_A_C	BRAF V600G	TRUE	0.4
538	0.5-0.65%	8000	1	1	mis_chr7_140753336_AC_CT	BRAF V600R	TRUE	0.6875
539	0.5-0.65%	8000	1	1	mis_chr7_140753336_AC_TT	BRAF V600K	TRUE	0.35
540	0.5-0.65%	8000	1	1	mis_chr7_140753337_C_T	BRAF V600M	TRUE	0.425
541	0.5-0.65%	8000	1	1	mis_chr7_55181378_C_T	EGFR T790M	TRUE	0.675
542	0.5-0.65%	8000	1	1	mis_chr7_55191822_T_G	EGFR L858R	TRUE	0.3375
543	0.5-0.65%	8000	1	1	mis_chr7_55191831_T_A	EGFR L861Q	TRUE	0.575
544	0.5-0.65%	8000	1	1	mis_chr9_77794572_T_A	GNAQ Q209L	TRUE	0.375
545	0.5-0.65%	8000	1	1	mis_chr10_121520163_G_C	FGFR2 S252W	TRUE	0.475
546	0.5-0.65%	8000	1	1	mis_chr1_114713907_T_A	NRAS Q61H	TRUE	0.5
547	0.5-0.65%	8000	1	1	mis_chr1_114713908_T_A	NRAS Q61L	TRUE	0.4875
548	0.5-0.65%	8000	1	1	mis_chr1_114713908_T_C	NRAS Q61R	TRUE	0.6625
549	0.5-0.65%	8000	1	1	mis_chr1_114713909_G_T	NRAS Q61K	TRUE	0.55
550	0.5-0.65%	8000	1	1	mis_chr12_25227341_T_G	KRAS Q61H	TRUE	0.7625
551	0.5-0.65%	8000	1	1	mis_chr12_25227342_T_A	KRAS Q61L	TRUE	0.725
552	0.5-0.65%	8000	1	1	mis_chr12_25245350_C_A	KRAS G12V	TRUE	0.5
553	0.5-0.65%	8000	1	1	mis_chr12_25245350_C_G	KRAS G12A	TRUE	0.5625
554	0.5-0.65%	8000	1	1	mis_chr12_25245350_C_T	KRAS G12D	TRUE	0.675
555	0.5-0.65%	8000	1	1	mis_chr12_25245351_C_A	KRAS G12C	TRUE	0.5125
556	0.5-0.65%	8000	1	1	mis_chr12_25245351_C_G	KRAS G12R	TRUE	0.55
557	0.5-0.65%	8000	1	1	mis_chr12_25245351_C_T	KRAS G12S	TRUE	0.6625
558	0.5-0.65%	8000	1	1	mis_chr15_90088606_C_T	IDH2 R172K	TRUE	0.4
559	0.5-0.65%	8000	1	1	mis_chr15_90088702_C_T	IDH2 R140Q	TRUE	0.6
560	0.5-0.65%	8000	1	1	mis_chr19_3118944_A_T	GNA11 Q209L	TRUE	0.75
561	0.5-0.65%	8000	1	1	mis_chr2_208248388_C_T	IDH1 R132H	TRUE	0.525
562	0.5-0.65%	8000	1	1	mis_chr2_208248389_G_A	IDH1 R132C	TRUE	0.4625
563	0.5-0.65%	8000	1	1	mis_chr2_29220829_G_T	ALK F1174L	TRUE	0.6
564	0.5-0.65%	8000	1	1	mis_chr3_179218294_G_A	PIK3CA E542K	TRUE	0.6
565	0.5-0.65%	8000	1	1	mis_chr3_179218303_G_A	PIK3CA E545K	TRUE	0.7125
566	0.5-0.65%	8000	1	1	mis_chr4_54285926_A_T	PDGFRA D842V	TRUE	0.775
567	0.5-0.65%	8000	1	1	mis_chr4_54733155_A_T	KIT D816V	TRUE	0.425
568	0.5-0.65%	8000	1	1	mis_chr7_116783374_T_G	MET Y1253D	TRUE	0.525
569	0.5-0.65%	8000	1	1	mis_chr7_140753336_A_C	BRAF V600G	TRUE	0.6625
570	0.5-0.65%	8000	1	1	mis_chr7_140753336_AC_CT	BRAF V600R	TRUE	0.525
571	0.5-0.65%	8000	1	1	mis_chr7_140753336_AC_TT	BRAF V600K	TRUE	0.325
572	0.5-0.65%	8000	1	1	mis_chr7_140753337_C_T	BRAF V600M	TRUE	0.475
573	0.5-0.65%	8000	1	1	mis_chr7_55181378_C_T	EGFR T790M	TRUE	0.5
574	0.5-0.65%	8000	1	1	mis_chr7_55191822_T_G	EGFR L858R	TRUE	0.6
575	0.5-0.65%	8000	1	1	mis_chr7_55191831_T_A	EGFR L861Q	TRUE	0.525
576	0.5-0.65%	8000	1	1	mis_chr9_77794572_T_A	GNAQ Q209L	TRUE	0.75
577	0.5-0.65%	8000	1	1	mis_chr10_121520163_G_C	FGFR2 S252W	TRUE	0.575
578	0.5-0.65%	8000	1	1	mis_chr1_114713907_T_A	NRAS Q61H	TRUE	0.8
579	0.5-0.65%	8000	1	1	mis_chr1_114713908_T_A	NRAS Q61L	TRUE	0.675
580	0.5-0.65%	8000	1	1	mis_chr1_114713908_T_C	NRAS Q61R	TRUE	0.5
581	0.5-0.65%	8000	1	1	mis_chr1_114713909_G_T	NRAS Q61K	TRUE	0.4625
582	0.5-0.65%	8000	1	1	mis_chr12_25227341_T_G	KRAS Q61H	TRUE	0.5625
583	0.5-0.65%	8000	1	1	mis_chr12_25227342_T_A	KRAS Q61L	TRUE	0.6375
584	0.5-0.65%	8000	1	1	mis_chr12_25245350_C_A	KRAS G12V	TRUE	0.375
585	0.5-0.65%	8000	1	1	mis_chr12_25245350_C_G	KRAS G12A	TRUE	0.575
586	0.5-0.65%	8000	1	1	mis_chr12_25245350_C_T	KRAS G12D	TRUE	0.625
587	0.5-0.65%	8000	1	1	mis_chr12_25245351_C_A	KRAS G12C	TRUE	0.7375
588	0.5-0.65%	8000	1	1	mis_chr12_25245351_C_G	KRAS G12R	TRUE	0.4875
589	0.5-0.65%	8000	1	1	mis_chr12_25245351_C_T	KRAS G12S	TRUE	0.5
590	0.5-0.65%	8000	1	1	mis_chr15_90088606_C_T	IDH2 R172K	TRUE	0.525
591	0.5-0.65%	8000	1	1	mis_chr15_90088702_C_T	IDH2 R140Q	TRUE	0.875
592	0.5-0.65%	8000	1	1	mis_chr19_3118944_A_T	GNA11 Q209L	TRUE	0.65
593	0.5-0.65%	8000	1	1	mis_chr2_208248388_C_T	IDH1 R132H	TRUE	0.75
594	0.5-0.65%	8000	1	1	mis_chr2_208248389_G_A	IDH1 R132C	TRUE	0.775
595	0.5-0.65%	8000	1	1	mis_chr2_29220829_G_T	ALK F1174L	TRUE	0.8
596	0.5-0.65%	8000	1	1	mis_chr3_179218294_G_A	PIK3CA E542K	TRUE	0.5875
597	0.5-0.65%	8000	1	1	mis_chr3_179218303_G_A	PIK3CA E545K	TRUE	0.4375
598	0.5-0.65%	8000	1	1	mis_chr4_54285926_A_T	PDGFRA D842V	TRUE	0.65
599	0.5-0.65%	8000	1	1	mis_chr4_54733155_A_T	KIT D816V	TRUE	0.725
600	0.5-0.65%	8000	1	1	mis_chr7_116783374_T_G	MET Y1253D	TRUE	0.375
601	0.5-0.65%	8000	1	1	mis_chr7_140753336_A_C	BRAF V600G	TRUE	0.4375
602	0.5-0.65%	8000	1	1	mis_chr7_140753336_AC_CT	BRAF V600R	TRUE	0.4
603	0.5-0.65%	8000	1	1	mis_chr7_140753336_AC_TT	BRAF V600K	TRUE	0.3125
604	0.5-0.65%	8000	1	1	mis_chr7_140753337_C_T	BRAF V600M	TRUE	0.4625
605	0.5-0.65%	8000	1	1	mis_chr7_55181378_C_T	EGFR T790M	TRUE	0.5
606	0.5-0.65%	8000	1	1	mis_chr7_55191822_T_G	EGFR L858R	TRUE	0.425
607	0.5-0.65%	8000	1	1	mis_chr7_55191831_T_A	EGFR L861Q	TRUE	0.3625
608	0.5-0.65%	8000	1	1	mis_chr9_77794572_T_A	GNAQ Q209L	TRUE	0.425
609	0.25-0.33%	16000	1	2	mis_chr10_121520163_G_C	FGFR2 S252W	TRUE	0.2375
610	0.25-0.33%	16000	1	2	mis_chr1_114713907_T_A	NRAS Q61H	TRUE	0.4125
611	0.25-0.33%	16000	1	2	mis_chr1_114713908_T_A	NRAS Q61L	TRUE	0.3625
612	0.25-0.33%	16000	1	2	mis_chr1_114713908_T_C	NRAS Q61R	TRUE	0.31875
613	0.25-0.33%	16000	1	2	mis_chr1_114713909_G_T	NRAS Q61K	TRUE	0.20625
614	0.25-0.33%	16000	1	2	mis_chr12_25227341_T_G	KRAS Q61H	TRUE	0.3125
615	0.25-0.33%	16000	1	2	mis_chr12_25227342_T_A	KRAS Q61L	TRUE	0.20625
616	0.25-0.33%	16000	1	2	mis_chr12_25245350_C_A	KRAS G12V	TRUE	0.23125
617	0.25-0.33%	16000	1	2	mis_chr12_25245350_C_G	KRAS G12A	TRUE	0.34375
618	0.25-0.33%	16000	1	2	mis_chr12_25245350_C_T	KRAS G12D	TRUE	0.24375
619	0.25-0.33%	16000	1	2	mis_chr12_25245351_C_A	KRAS G12C	TRUE	0.2875
620	0.25-0.33%	16000	1	2	mis_chr12_25245351_C_G	KRAS G12R	TRUE	0.24375
621	0.25-0.33%	16000	1	2	mis_chr12_25245351_C_T	KRAS G12S	TRUE	0.25625
622	0.25-0.33%	16000	1	2	mis_chr15_90088606_C_T	IDH2 R172K	TRUE	0.3375
623	0.25-0.33%	16000	1	2	mis_chr15_90088702_C_T	IDH2 R140Q	TRUE	0.3875
624	0.25-0.33%	16000	1	2	mis_chr19_3118944_A_T	GNA11 Q209L	TRUE	0.2
625	0.25-0.33%	16000	1	2	mis_chr2_208248388_C_T	IDH1 R132H	TRUE	0.3625
626	0.25-0.33%	16000	1	2	mis_chr2_208248389_G_A	IDH1 R132C	TRUE	0.375
627	0.25-0.33%	16000	1	2	mis_chr2_29220829_G_T	ALK F1174L	FALSE	Not detected
628	0.25-0.33%	16000	1	2	mis_chr3_179218294_G_A	PIK3CA E542K	TRUE	0.23125
629	0.25-0.33%	16000	1	2	mis_chr3_179218303_G_A	PIK3CA E545K	TRUE	0.25625
630	0.25-0.33%	16000	1	2	mis_chr4_54285926_A_T	PDGFRA D842V	FALSE	Not detected
631	0.25-0.33%	16000	1	2	mis_chr4_54733155_A_T	KIT D816V	TRUE	0.3125
632	0.25-0.33%	16000	1	2	mis_chr7_116783374_T_G	MET Y1253D	TRUE	0.2125
633	0.25-0.33%	16000	1	2	mis_chr7_140753336_A_C	BRAF V600G	TRUE	0.2875
634	0.25-0.33%	16000	1	2	mis_chr7_140753336_AC_CT	BRAF V600R	TRUE	0.225
635	0.25-0.33%	16000	1	2	mis_chr7_140753336_AC_TT	BRAF V600K	TRUE	0.1625
636	0.25-0.33%	16000	1	2	mis_chr7_140753337_C_T	BRAF V600M	TRUE	0.21875
637	0.25-0.33%	16000	1	2	mis_chr7_55181378_C_T	EGFR T790M	TRUE	0.16875
638	0.25-0.33%	16000	1	2	mis_chr7_55191822_T_G	EGFR L858R	TRUE	0.23125
639	0.25-0.33%	16000	1	2	mis_chr7_55191831_T_A	EGFR L861Q	TRUE	0.2125
640	0.25-0.33%	16000	1	2	mis_chr9_77794572_T_A	GNAQ Q209L	TRUE	0.3375
641	0.25-0.33%	16000	1	2	mis_chr10_121520163_G_C	FGFR2 S252W	TRUE	0.25
642	0.25-0.33%	16000	1	2	mis_chr1_114713907_T_A	NRAS Q61H	TRUE	0.36875
643	0.25-0.33%	16000	1	2	mis_chr1_114713908_T_A	NRAS Q61L	TRUE	0.29375
644	0.25-0.33%	16000	1	2	mis_chr1_114713908_T_C	NRAS Q61R	TRUE	0.26875
645	0.25-0.33%	16000	1	2	mis_chr1_114713909_G_T	NRAS Q61K	TRUE	0.44375
646	0.25-0.33%	16000	1	2	mis_chr12_25227341_T_G	KRAS Q61H	TRUE	0.33125
647	0.25-0.33%	16000	1	2	mis_chr12_25227342_T_A	KRAS Q61L	TRUE	0.3375
648	0.25-0.33%	16000	1	2	mis_chr12_25245350_C_A	KRAS G12V	TRUE	0.28125
649	0.25-0.33%	16000	1	2	mis_chr12_25245350_C_G	KRAS G12A	TRUE	0.3125
650	0.25-0.33%	16000	1	2	mis_chr12_25245350_C_T	KRAS G12D	TRUE	0.39375
651	0.25-0.33%	16000	1	2	mis_chr12_25245351_C_A	KRAS G12C	TRUE	0.38125
652	0.25-0.33%	16000	1	2	mis_chr12_25245351_C_G	KRAS G12R	TRUE	0.24375
653	0.25-0.33%	16000	1	2	mis_chr12_25245351_C_T	KRAS G12S	TRUE	0.26875
654	0.25-0.33%	16000	1	2	mis_chr15_90088606_C_T	IDH2 R172K	TRUE	0.4
655	0.25-0.33%	16000	1	2	mis_chr15_90088702_C_T	IDH2 R140Q	TRUE	0.35
656	0.25-0.33%	16000	1	2	mis_chr19_3118944_A_T	GNA11 Q209L	TRUE	0.5
657	0.25-0.33%	16000	1	2	mis_chr2_208248388_C_T	IDH1 R132H	TRUE	0.40625
658	0.25-0.33%	16000	1	2	mis_chr2_208248389_G_A	IDH1 R132C	TRUE	0.24375
659	0.25-0.33%	16000	1	2	mis_chr2_29220829_G_T	ALK F1174L	TRUE	0.4125
660	0.25-0.33%	16000	1	2	mis_chr3_179218294_G_A	PIK3CA E542K	TRUE	0.18125
661	0.25-0.33%	16000	1	2	mis_chr3_179218303_G_A	PIK3CA E545K	TRUE	0.2125
662	0.25-0.33%	16000	1	2	mis_chr4_54285926_A_T	PDGFRA D842V	FALSE	Not detected
663	0.25-0.33%	16000	1	2	mis_chr4_54733155_A_T	KIT D816V	TRUE	0.2875
664	0.25-0.33%	16000	1	2	mis_chr7_116783374_T_G	MET Y1253D	TRUE	0.225
665	0.25-0.33%	16000	1	2	mis_chr7_140753336_A_C	BRAF V600G	TRUE	0.1375
666	0.25-0.33%	16000	1	2	mis_chr7_140753336_AC_CT	BRAF V600R	TRUE	0.26875
667	0.25-0.33%	16000	1	2	mis_chr7_140753336_AC_TT	BRAF V600K	TRUE	0.24375
668	0.25-0.33%	16000	1	2	mis_chr7_140753337_C_T	BRAF V600M	TRUE	0.20625
669	0.25-0.33%	16000	1	2	mis_chr7_55181378_C_T	EGFR T790M	TRUE	0.2
670	0.25-0.33%	16000	1	2	mis_chr7_55191822_T_G	EGFR L858R	TRUE	0.15625
671	0.25-0.33%	16000	1	2	mis_chr7_55191831_T_A	EGFR L861Q	TRUE	0.24375
672	0.25-0.33%	16000	1	2	mis_chr9_77794572_T_A	GNAQ Q209L	TRUE	0.3625
673	0.25-0.33%	16000	1	2	mis_chr10_121520163_G_C	FGFR2 S252W	TRUE	0.325
674	0.25-0.33%	16000	1	2	mis_chr1_114713907_T_A	NRAS Q61H	TRUE	0.325
675	0.25-0.33%	16000	1	2	mis_chr1_114713908_T_A	NRAS Q61L	TRUE	0.20625
676	0.25-0.33%	16000	1	2	mis_chr1_114713908_T_C	NRAS Q61R	TRUE	0.34375
677	0.25-0.33%	16000	1	2	mis_chr1_114713909_G_T	NRAS Q61K	TRUE	0.2125
678	0.25-0.33%	16000	1	2	mis_chr12_25227341_T_G	KRAS Q61H	TRUE	0.3125
679	0.25-0.33%	16000	1	2	mis_chr12_25227342_T_A	KRAS Q61L	TRUE	0.2625
680	0.25-0.33%	16000	1	2	mis_chr12_25245350_C_A	KRAS G12V	TRUE	0.24375
681	0.25-0.33%	16000	1	2	mis_chr12_25245350_C_G	KRAS G12A	TRUE	0.2375
682	0.25-0.33%	16000	1	2	mis_chr12_25245350_C_T	KRAS G12D	TRUE	0.2625
683	0.25-0.33%	16000	1	2	mis_chr12_25245351_C_A	KRAS G12C	TRUE	0.33125
684	0.25-0.33%	16000	1	2	mis_chr12_25245351_C_G	KRAS G12R	TRUE	0.21875
685	0.25-0.33%	16000	1	2	mis_chr12_25245351_C_T	KRAS G12S	TRUE	0.25625
686	0.25-0.33%	16000	1	2	mis_chr15_90088606_C_T	IDH2 R172K	TRUE	0.325
687	0.25-0.33%	16000	1	2	mis_chr15_90088702_C_T	IDH2 R140Q	TRUE	0.325
688	0.25-0.33%	16000	1	2	mis_chr19_3118944_A_T	GNA11 Q209L	TRUE	0.3125
689	0.25-0.33%	16000	1	2	mis_chr2_208248388_C_T	IDH1 R132H	TRUE	0.35625
690	0.25-0.33%	16000	1	2	mis_chr2_208248389_G_A	IDH1 R132C	TRUE	0.3875
691	0.25-0.33%	16000	1	2	mis_chr2_29220829_G_T	ALK F1174L	TRUE	0.475
692	0.25-0.33%	16000	1	2	mis_chr3_179218294_G_A	PIK3CA E542K	TRUE	0.175
693	0.25-0.33%	16000	1	2	mis_chr3_179218303_G_A	PIK3CA E545K	TRUE	0.325
694	0.25-0.33%	16000	1	2	mis_chr4_54285926_A_T	PDGFRA D842V	FALSE	Not detected
695	0.25-0.33%	16000	1	2	mis_chr4_54733155_A_T	KIT D816V	TRUE	0.2625
696	0.25-0.33%	16000	1	2	mis_chr7_116783374_T_G	MET Y1253D	TRUE	0.1625
697	0.25-0.33%	16000	1	2	mis_chr7_140753336_A_C	BRAF V600G	TRUE	0.24375
698	0.25-0.33%	16000	1	2	mis_chr7_140753336_AC_CT	BRAF V600R	TRUE	0.1125
699	0.25-0.33%	16000	1	2	mis_chr7_140753336_AC_TT	BRAF V600K	TRUE	0.15625
700	0.25-0.33%	16000	1	2	mis_chr7_140753337_C_T	BRAF V600M	TRUE	0.275
701	0.25-0.33%	16000	1	2	mis_chr7_55181378_C_T	EGFR T790M	TRUE	0.1875
702	0.25-0.33%	16000	1	2	mis_chr7_55191822_T_G	EGFR L858R	TRUE	0.25625
703	0.25-0.33%	16000	1	2	mis_chr7_55191831_T_A	EGFR L861Q	TRUE	0.25625
704	0.25-0.33%	16000	1	2	mis_chr9_77794572_T_A	GNAQ Q209L	TRUE	0.2875
705	0.25-0.33%	16000	1	2	mis_chr10_121520163_G_C	FGFR2 S252W	TRUE	0.1625
706	0.25-0.33%	16000	1	2	mis_chr1_114713907_T_A	NRAS Q61H	TRUE	0.21875
707	0.25-0.33%	16000	1	2	mis_chr1_114713908_T_A	NRAS Q61L	TRUE	0.24375
708	0.25-0.33%	16000	1	2	mis_chr1_114713908_T_C	NRAS Q61R	TRUE	0.36875
709	0.25-0.33%	16000	1	2	mis_chr1_114713909_G_T	NRAS Q61K	TRUE	0.175
710	0.25-0.33%	16000	1	2	mis_chr12_25227341_T_G	KRAS Q61H	TRUE	0.425
711	0.25-0.33%	16000	1	2	mis_chr12_25227342_T_A	KRAS Q61L	TRUE	0.43125
712	0.25-0.33%	16000	1	2	mis_chr12_25245350_C_A	KRAS G12V	TRUE	0.25
713	0.25-0.33%	16000	1	2	mis_chr12_25245350_C_G	KRAS G12A	TRUE	0.275
714	0.25-0.33%	16000	1	2	mis_chr12_25245350_C_T	KRAS G12D	TRUE	0.3125
715	0.25-0.33%	16000	1	2	mis_chr12_25245351_C_A	KRAS G12C	TRUE	0.25625
716	0.25-0.33%	16000	1	2	mis_chr12_25245351_C_G	KRAS G12R	TRUE	0.23125
717	0.25-0.33%	16000	1	2	mis_chr12_25245351_C_T	KRAS G12S	TRUE	0.28125
718	0.25-0.33%	16000	1	2	mis_chr15_90088606_C_T	IDH2 R172K	TRUE	0.2375
719	0.25-0.33%	16000	1	2	mis_chr15_90088702_C_T	IDH2 R140Q	TRUE	0.4125
720	0.25-0.33%	16000	1	2	mis_chr19_3118944_A_T	GNA11 Q209L	TRUE	0.1875
721	0.25-0.33%	16000	1	2	mis_chr2_208248388_C_T	IDH1 R132H	TRUE	0.34375
722	0.25-0.33%	16000	1	2	mis_chr2_208248389_G_A	IDH1 R132C	TRUE	0.33125
723	0.25-0.33%	16000	1	2	mis_chr2_29220829_G_T	ALK F1174L	FALSE	Not detected
724	0.25-0.33%	16000	1	2	mis_chr3_179218294_G_A	PIK3CA E542K	TRUE	0.2125
725	0.25-0.33%	16000	1	2	mis_chr3_179218303_G_A	PIK3CA E545K	TRUE	0.35
726	0.25-0.33%	16000	1	2	mis_chr4_54285926_A_T	PDGFRA D842V	TRUE	0.5375
727	0.25-0.33%	16000	1	2	mis_chr4_54733155_A_T	KIT D816V	TRUE	0.3875
728	0.25-0.33%	16000	1	2	mis_chr7_116783374_T_G	MET Y1253D	TRUE	0.2
729	0.25-0.33%	16000	1	2	mis_chr7_140753336_A_C	BRAF V600G	TRUE	0.20625
730	0.25-0.33%	16000	1	2	mis_chr7_140753336_AC_CT	BRAF V600R	TRUE	0.06875
731	0.25-0.33%	16000	1	2	mis_chr7_140753336_AC_TT	BRAF V600K	TRUE	0.2125
732	0.25-0.33%	16000	1	2	mis_chr7_140753337_C_T	BRAF V600M	TRUE	0.18125
733	0.25-0.33%	16000	1	2	mis_chr7_55181378_C_T	EGFR T790M	TRUE	0.24375
734	0.25-0.33%	16000	1	2	mis_chr7_55191822_T_G	EGFR L858R	TRUE	0.2375
735	0.25-0.33%	16000	1	2	mis_chr7_55191831_T_A	EGFR L861Q	TRUE	0.21875
736	0.25-0.33%	16000	1	2	mis_chr9_77794572_T_A	GNAQ Q209L	TRUE	0.4625
737	1-1.3%	8000	1	2	mis_chr10_121520163_G_C	FGFR2 S252W	TRUE	1.15
738	1-1.3%	8000	1	2	mis_chr1_114713907_T_A	NRAS Q61H	TRUE	1.175
739	1-1.3%	8000	1	2	mis_chr1_114713908_T_A	NRAS Q61L	TRUE	1
740	1-1.3%	8000	1	2	mis_chr1_114713908_T_C	NRAS Q61R	TRUE	1.4875
741	1-1.3%	8000	1	2	mis_chr1_114713909_G_T	NRAS Q61K	TRUE	0.8375
742	1-1.3%	8000	1	2	mis_chr12_25227341_T_G	KRAS Q61H	TRUE	1.4
743	1-1.3%	8000	1	2	mis_chr12_25227342_T_A	KRAS Q61L	TRUE	1.175
744	1-1.3%	8000	1	2	mis_chr12_25245350_C_A	KRAS G12V	TRUE	1.225
745	1-1.3%	8000	1	2	mis_chr12_25245350_C_G	KRAS G12A	TRUE	1.475
746	1-1.3%	8000	1	2	mis_chr12_25245350_C_T	KRAS G12D	TRUE	1.2375
747	1-1.3%	8000	1	2	mis_chr12_25245351_C_A	KRAS G12C	TRUE	1.3
748	1-1.3%	8000	1	2	mis_chr12_25245351_C_G	KRAS G12R	TRUE	0.925
749	1-1.3%	8000	1	2	mis_chr12_25245351_C_T	KRAS G12S	TRUE	1.3125
750	1-1.3%	8000	1	2	mis_chr15_90088606_C_T	IDH2 R172K	TRUE	1.325
751	1-1.3%	8000	1	2	mis_chr15_90088702_C_T	IDH2 R140Q	TRUE	1.225
752	1-1.3%	8000	1	2	mis_chr19_3118944_A_T	GNA11 Q209L	TRUE	1.575
753	1-1.3%	8000	1	2	mis_chr2_208248388_C_T	IDH1 R132H	TRUE	1.35
754	1-1.3%	8000	1	2	mis_chr2_208248389_G_A	IDH1 R132C	TRUE	1.45
755	1-1.3%	8000	1	2	mis_chr2_29220829_G_T	ALK F1174L	TRUE	1
756	1-1.3%	8000	1	2	mis_chr3_179218294_G_A	PIK3CA E542K	TRUE	1.2625
757	1-1.3%	8000	1	2	mis_chr3_179218303_G_A	PIK3CA E545K	TRUE	1.25
758	1-1.3%	8000	1	2	mis_chr4_54285926_A_T	PDGFRA D842V	TRUE	1.35
759	1-1.3%	8000	1	2	mis_chr4_54733155_A_T	KIT D816V	TRUE	1.1
760	1-1.3%	8000	1	2	mis_chr7_116783374_T_G	MET Y1253D	TRUE	1.25
761	1-1.3%	8000	1	2	mis_chr7_140753336_A_C	BRAF V600G	TRUE	0.8375
762	1-1.3%	8000	1	2	mis_chr7_140753336_AC_CT	BRAF V600R	TRUE	1.225
763	1-1.3%	8000	1	2	mis_chr7_140753336_AC_TT	BRAF V600K	TRUE	0.475
764	1-1.3%	8000	1	2	mis_chr7_140753337_C_T	BRAF V600M	TRUE	0.95
765	1-1.3%	8000	1	2	mis_chr7_55181378_C_T	EGFR T790M	TRUE	0.7375
766	1-1.3%	8000	1	2	mis_chr7_55191822_T_G	EGFR L858R	TRUE	0.9375
767	1-1.3%	8000	1	2	mis_chr7_55191831_T_A	EGFR L861Q	TRUE	0.925
768	1-1.3%	8000	1	2	mis_chr9_77794572_T_A	GNAQ Q209L	TRUE	1.05
769	1-1.3%	8000	1	2	mis_chr10_121520163_G_C	FGFR2 S252W	TRUE	0.6
770	1-1.3%	8000	1	2	mis_chr1_114713907_T_A	NRAS Q61H	TRUE	0.9125
771	1-1.3%	8000	1	2	mis_chr1_114713908_T_A	NRAS Q61L	TRUE	1.2375
772	1-1.3%	8000	1	2	mis_chr1_114713908_T_C	NRAS Q61R	TRUE	1.425
773	1-1.3%	8000	1	2	mis_chr1_114713909_G_T	NRAS Q61K	TRUE	1.3625
774	1-1.3%	8000	1	2	mis_chr12_25227341_T_G	KRAS Q61H	TRUE	1.325
775	1-1.3%	8000	1	2	mis_chr12_25227342_T_A	KRAS Q61L	TRUE	1.2875
776	1-1.3%	8000	1	2	mis_chr12_25245350_C_A	KRAS G12V	TRUE	1.125
777	1-1.3%	8000	1	2	mis_chr12_25245350_C_G	KRAS G12A	TRUE	1.1
778	1-1.3%	8000	1	2	mis_chr12_25245350_C_T	KRAS G12D	TRUE	1.375
779	1-1.3%	8000	1	2	mis_chr12_25245351_C_A	KRAS G12C	TRUE	1.3375
780	1-1.3%	8000	1	2	mis_chr12_25245351_C_G	KRAS G12R	TRUE	0.825
781	1-1.3%	8000	1	2	mis_chr12_25245351_C_T	KRAS G12S	TRUE	1.225
782	1-1.3%	8000	1	2	mis_chr15_90088606_C_T	IDH2 R172K	TRUE	1.275
783	1-1.3%	8000	1	2	mis_chr15_90088702_C_T	IDH2 R140Q	TRUE	1.15
784	1-1.3%	8000	1	2	mis_chr19_3118944_A_T	GNA11 Q209L	TRUE	1
785	1-1.3%	8000	1	2	mis_chr2_208248388_C_T	IDH1 R132H	TRUE	1.125
786	1-1.3%	8000	1	2	mis_chr2_208248389_G_A	IDH1 R132C	TRUE	1.3625
787	1-1.3%	8000	1	2	mis_chr2_29220829_G_T	ALK F1174L	TRUE	1.5
788	1-1.3%	8000	1	2	mis_chr3_179218294_G_A	PIK3CA E542K	TRUE	1.0875
789	1-1.3%	8000	1	2	mis_chr3_179218303_G_A	PIK3CA E545K	TRUE	1.0125
790	1-1.3%	8000	1	2	mis_chr4_54285926_A_T	PDGFRA D842V	FALSE	Not detected
791	1-1.3%	8000	1	2	mis_chr4_54733155_A_T	KIT D816V	TRUE	0.95
792	1-1.3%	8000	1	2	mis_chr7_116783374_T_G	MET Y1253D	TRUE	1.525
793	1-1.3%	8000	1	2	mis_chr7_140753336_A_C	BRAF V600G	TRUE	1.1
794	1-1.3%	8000	1	2	mis_chr7_140753336_AC_CT	BRAF V600R	TRUE	1.0625
795	1-1.3%	8000	1	2	mis_chr7_140753336_AC_TT	BRAF V600K	TRUE	0.7625
796	1-1.3%	8000	1	2	mis_chr7_140753337_C_T	BRAF V600M	TRUE	0.9125
797	1-1.3%	8000	1	2	mis_chr7_55181378_C_T	EGFR T790M	TRUE	1.0875
798	1-1.3%	8000	1	2	mis_chr7_55191822_T_G	EGFR L858R	TRUE	0.825
799	1-1.3%	8000	1	2	mis_chr7_55191831_T_A	EGFR L861Q	TRUE	1.5875
800	1-1.3%	8000	1	2	mis_chr9_77794572_T_A	GNAQ Q209L	TRUE	0.925
801	1-1.3%	8000	1	2	mis_chr10_121520163_G_C	FGFR2 S252W	TRUE	0.725
802	1-1.3%	8000	1	2	mis_chr1_114713907_T_A	NRAS Q61H	TRUE	1.175
803	1-1.3%	8000	1	2	mis_chr1_114713908_T_A	NRAS Q61L	TRUE	1.1875
804	1-1.3%	8000	1	2	mis_chr1_114713908_T_C	NRAS Q61R	TRUE	1.25
805	1-1.3%	8000	1	2	mis_chr1_114713909_G_T	NRAS Q61K	TRUE	1.325
806	1-1.3%	8000	1	2	mis_chr12_25227341_T_G	KRAS Q61H	TRUE	1.4375
807	1-1.3%	8000	1	2	mis_chr12_25227342_T_A	KRAS Q61L	TRUE	1.4875
808	1-1.3%	8000	1	2	mis_chr12_25245350_C_A	KRAS G12V	TRUE	1.025
809	1-1.3%	8000	1	2	mis_chr12_25245350_C_G	KRAS G12A	TRUE	0.925
810	1-1.3%	8000	1	2	mis_chr12_25245350_C_T	KRAS G12D	TRUE	1.3375
811	1-1.3%	8000	1	2	mis_chr12_25245351_C_A	KRAS G12C	TRUE	1.4625
812	1-1.3%	8000	1	2	mis_chr12_25245351_C_G	KRAS G12R	TRUE	0.75
813	1-1.3%	8000	1	2	mis_chr12_25245351_C_T	KRAS G12S	TRUE	1.3375
814	1-1.3%	8000	1	2	mis_chr15_90088606_C_T	IDH2 R172K	TRUE	1.275
815	1-1.3%	8000	1	2	mis_chr15_90088702_C_T	IDH2 R140Q	TRUE	1.325
816	1-1.3%	8000	1	2	mis_chr19_3118944_A_T	GNA11 Q209L	TRUE	1.9
817	1-1.3%	8000	1	2	mis_chr2_208248388_C_T	IDH1 R132H	TRUE	1.3375
818	1-1.3%	8000	1	2	mis_chr2_208248389_G_A	IDH1 R132C	TRUE	1.35
819	1-1.3%	8000	1	2	mis_chr2_29220829_G_T	ALK F1174L	TRUE	1.9
820	1-1.3%	8000	1	2	mis_chr3_179218294_G_A	PIK3CA E542K	TRUE	1.15
821	1-1.3%	8000	1	2	mis_chr3_179218303_G_A	PIK3CA E545K	TRUE	1.275
822	1-1.3%	8000	1	2	mis_chr4_54285926_A_T	PDGFRA D842V	FALSE	Not detected
823	1-1.3%	8000	1	2	mis_chr4_54733155_A_T	KIT D816V	TRUE	0.95
824	1-1.3%	8000	1	2	mis_chr7_116783374_T_G	MET Y1253D	TRUE	1
825	1-1.3%	8000	1	2	mis_chr7_140753336_A_C	BRAF V600G	TRUE	0.9125
826	1-1.3%	8000	1	2	mis_chr7_140753336_AC_CT	BRAF V600R	TRUE	1.2
827	1-1.3%	8000	1	2	mis_chr7_140753336_AC_TT	BRAF V600K	TRUE	0.7375
828	1-1.3%	8000	1	2	mis_chr7_140753337_C_T	BRAF V600M	TRUE	0.6
829	1-1.3%	8000	1	2	mis_chr7_55181378_C_T	EGFR T790M	TRUE	0.9875
830	1-1.3%	8000	1	2	mis_chr7_55191822_T_G	EGFR L858R	TRUE	0.8375
831	1-1.3%	8000	1	2	mis_chr7_55191831_T_A	EGFR L861Q	TRUE	0.95
832	1-1.3%	8000	1	2	mis_chr9_77794572_T_A	GNAQ Q209L	TRUE	0.95
833	0.06-0.08%	8000	1	2	mis_chr10_121520163_G_C	FGFR2 S252W	FALSE	Not detected
834	0.06-0.08%	8000	1	2	mis_chr1_114713907_T_A	NRAS Q61H	TRUE	0.1125
835	0.06-0.08%	8000	1	2	mis_chr1_114713908_T_A	NRAS Q61L	TRUE	0.125
836	0.06-0.08%	8000	1	2	mis_chr1_114713908_T_C	NRAS Q61R	FALSE	Not detected
837	0.06-0.08%	8000	1	2	mis_chr1_114713909_G_T	NRAS Q61K	FALSE	Not detected
838	0.06-0.08%	8000	1	2	mis_chr12_25227341_T_G	KRAS Q61H	FALSE	Not detected
839	0.06-0.08%	8000	1	2	mis_chr12_25227342_T_A	KRAS Q61L	TRUE	0.125
840	0.06-0.08%	8000	1	2	mis_chr12_25245350_C_A	KRAS G12V	TRUE	0.05
841	0.06-0.08%	8000	1	2	mis_chr12_25245350_C_G	KRAS G12A	TRUE	0.0625
842	0.06-0.08%	8000	1	2	mis_chr12_25245350_C_T	KRAS G12D	TRUE	0.1125
843	0.06-0.08%	8000	1	2	mis_chr12_25245351_C_A	KRAS G12C	TRUE	0.05
844	0.06-0.08%	8000	1	2	mis_chr12_25245351_C_G	KRAS G12R	TRUE	0.1125
845	0.06-0.08%	8000	1	2	mis_chr12_25245351_C_T	KRAS G12S	FALSE	Not detected
846	0.06-0.08%	8000	1	2	mis_chr15_90088606_C_T	IDH2 R172K	FALSE	Not detected
847	0.06-0.08%	8000	1	2	mis_chr15_90088702_C_T	IDH2 R140Q	FALSE	Not detected
848	0.06-0.08%	8000	1	2	mis_chr19_3118944_A_T	GNA11 Q209L	FALSE	Not detected
849	0.06-0.08%	8000	1	2	mis_chr2_208248388_C_T	IDH1 R132H	TRUE	0.1625
850	0.06-0.08%	8000	1	2	mis_chr2_208248389_G_A	IDH1 R132C	FALSE	Not detected
851	0.06-0.08%	8000	1	2	mis_chr2_29220829_G_T	ALK F1174L	FALSE	Not detected
852	0.06-0.08%	8000	1	2	mis_chr3_179218294_G_A	PIK3CA E542K	TRUE	0.0875
853	0.06-0.08%	8000	1	2	mis_chr3_179218303_G_A	PIK3CA E545K	FALSE	Not detected
854	0.06-0.08%	8000	1	2	mis_chr4_54285926_A_T	PDGFRA D842V	FALSE	Not detected
855	0.06-0.08%	8000	1	2	mis_chr4_54733155_A_T	KIT D816V	FALSE	Not detected
856	0.06-0.08%	8000	1	2	mis_chr7_116783374_T_G	MET Y1253D	FALSE	Not detected
857	0.06-0.08%	8000	1	2	mis_chr7_140753336_A_C	BRAF V600G	FALSE	Not detected
858	0.06-0.08%	8000	1	2	mis_chr7_140753336_AC_CT	BRAF V600R	FALSE	Not detected
859	0.06-0.08%	8000	1	2	mis_chr7_140753336_AC_TT	BRAF V600K	FALSE	Not detected
860	0.06-0.08%	8000	1	2	mis_chr7_140753337_C_T	BRAF V600M	FALSE	Not detected
861	0.06-0.08%	8000	1	2	mis_chr7_55181378_C_T	EGFR T790M	TRUE	0.075
862	0.06-0.08%	8000	1	2	mis_chr7_55191822_T_G	EGFR L858R	TRUE	0.075
863	0.06-0.08%	8000	1	2	mis_chr7_55191831_T_A	EGFR L861Q	TRUE	0.1125
864	0.06-0.08%	8000	1	2	mis_chr9_77794572_T_A	GNAQ Q209L	TRUE	0.15
865	0.06-0.08%	8000	1	2	mis_chr10_121520163_G_C	FGFR2 S252W	FALSE	Not detected
866	0.06-0.08%	8000	1	2	mis_chr1_114713907_T_A	NRAS Q61H	FALSE	Not detected
867	0.06-0.08%	8000	1	2	mis_chr1_114713908_T_A	NRAS Q61L	TRUE	0.0875
868	0.06-0.08%	8000	1	2	mis_chr1_114713908_T_C	NRAS Q61R	FALSE	Not detected
869	0.06-0.08%	8000	1	2	mis_chr1_114713909_G_T	NRAS Q61K	TRUE	0.0875
870	0.06-0.08%	8000	1	2	mis_chr12_25227341_T_G	KRAS Q61H	TRUE	0.0625
871	0.06-0.08%	8000	1	2	mis_chr12_25227342_T_A	KRAS Q61L	FALSE	Not detected
872	0.06-0.08%	8000	1	2	mis_chr12_25245350_C_A	KRAS G12V	TRUE	0.1125
873	0.06-0.08%	8000	1	2	mis_chr12_25245350_C_G	KRAS G12A	TRUE	0.075
874	0.06-0.08%	8000	1	2	mis_chr12_25245350_C_T	KRAS G12D	TRUE	0.075
875	0.06-0.08%	8000	1	2	mis_chr12_25245351_C_A	KRAS G12C	TRUE	0.1375
876	0.06-0.08%	8000	1	2	mis_chr12_25245351_C_G	KRAS G12R	FALSE	Not detected
877	0.06-0.08%	8000	1	2	mis_chr12_25245351_C_T	KRAS G12S	FALSE	Not detected
878	0.06-0.08%	8000	1	2	mis_chr15_90088606_C_T	IDH2 R172K	TRUE	0.175
879	0.06-0.08%	8000	1	2	mis_chr15_90088702_C_T	IDH2 R140Q	FALSE	Not detected
880	0.06-0.08%	8000	1	2	mis_chr19_3118944_A_T	GNA11 Q209L	FALSE	Not detected
881	0.06-0.08%	8000	1	2	mis_chr2_208248388_C_T	IDH1 R132H	FALSE	Not detected
882	0.06-0.08%	8000	1	2	mis_chr2_208248389_G_A	IDH1 R132C	TRUE	0.125
883	0.06-0.08%	8000	1	2	mis_chr2_29220829_G_T	ALK F1174L	FALSE	Not detected
884	0.06-0.08%	8000	1	2	mis_chr3_179218294_G_A	PIK3CA E542K	FALSE	Not detected
885	0.06-0.08%	8000	1	2	mis_chr3_179218303_G_A	PIK3CA E545K	TRUE	0.1
886	0.06-0.08%	8000	1	2	mis_chr4_54285926_A_T	PDGFRA D842V	FALSE	Not detected
887	0.06-0.08%	8000	1	2	mis_chr4_54733155_A_T	KIT D816V	FALSE	Not detected
888	0.06-0.08%	8000	1	2	mis_chr7_116783374_T_G	MET Y1253D	FALSE	Not detected
889	0.06-0.08%	8000	1	2	mis_chr7_140753336_A_C	BRAF V600G	FALSE	Not detected
890	0.06-0.08%	8000	1	2	mis_chr7_140753336_AC_CT	BRAF V600R	TRUE	0.05
891	0.06-0.08%	8000	1	2	mis_chr7_140753336_AC_TT	BRAF V600K	FALSE	Not detected
892	0.06-0.08%	8000	1	2	mis_chr7_140753337_C_T	BRAF V600M	FALSE	Not detected
893	0.06-0.08%	8000	1	2	mis_chr7_55181378_C_T	EGFR T790M	FALSE	Not detected
894	0.06-0.08%	8000	1	2	mis_chr7_55191822_T_G	EGFR L858R	TRUE	0.075
895	0.06-0.08%	8000	1	2	mis_chr7_55191831_T_A	EGFR L861Q	TRUE	0.125
896	0.06-0.08%	8000	1	2	mis_chr9_77794572_T_A	GNAQ Q209L	FALSE	Not detected
897	0.06-0.08%	8000	1	2	mis_chr10_121520163_G_C	FGFR2 S252W	FALSE	Not detected
898	0.06-0.08%	8000	1	2	mis_chr1_114713907_T_A	NRAS Q61H	FALSE	Not detected
899	0.06-0.08%	8000	1	2	mis_chr1_114713908_T_A	NRAS Q61L	FALSE	Not detected
900	0.06-0.08%	8000	1	2	mis_chr1_114713908_T_C	NRAS Q61R	FALSE	Not detected
901	0.06-0.08%	8000	1	2	mis_chr1_114713909_G_T	NRAS Q61K	FALSE	Not detected
902	0.06-0.08%	8000	1	2	mis_chr12_25227341_T_G	KRAS Q61H	TRUE	0.075
903	0.06-0.08%	8000	1	2	mis_chr12_25227342_T_A	KRAS Q61L	FALSE	Not detected
904	0.06-0.08%	8000	1	2	mis_chr12_25245350_C_A	KRAS G12V	TRUE	0.05
905	0.06-0.08%	8000	1	2	mis_chr12_25245350_C_G	KRAS G12A	FALSE	Not detected
906	0.06-0.08%	8000	1	2	mis_chr12_25245350_C_T	KRAS G12D	TRUE	0.1
907	0.06-0.08%	8000	1	2	mis_chr12_25245351_C_A	KRAS G12C	FALSE	Not detected
908	0.06-0.08%	8000	1	2	mis_chr12_25245351_C_G	KRAS G12R	TRUE	0.0375
909	0.06-0.08%	8000	1	2	mis_chr12_25245351_C_T	KRAS G12S	TRUE	0.1
910	0.06-0.08%	8000	1	2	mis_chr15_90088606_C_T	IDH2 R172K	FALSE	Not detected
911	0.06-0.08%	8000	1	2	mis_chr15_90088702_C_T	IDH2 R140Q	FALSE	Not detected
912	0.06-0.08%	8000	1	2	mis_chr19_3118944_A_T	GNA11 Q209L	FALSE	Not detected
913	0.06-0.08%	8000	1	2	mis_chr2_208248388_C_T	IDH1 R132H	FALSE	Not detected
914	0.06-0.08%	8000	1	2	mis_chr2_208248389_G_A	IDH1 R132C	FALSE	Not detected
915	0.06-0.08%	8000	1	2	mis_chr2_29220829_G_T	ALK F1174L	FALSE	Not detected
916	0.06-0.08%	8000	1	2	mis_chr3_179218294_G_A	PIK3CA E542K	FALSE	Not detected
917	0.06-0.08%	8000	1	2	mis_chr3_179218303_G_A	PIK3CA E545K	FALSE	Not detected
918	0.06-0.08%	8000	1	2	mis_chr4_54285926_A_T	PDGFRA D842V	FALSE	Not detected
919	0.06-0.08%	8000	1	2	mis_chr4_54733155_A_T	KIT D816V	FALSE	Not detected
920	0.06-0.08%	8000	1	2	mis_chr7_116783374_T_G	MET Y1253D	FALSE	Not detected
921	0.06-0.08%	8000	1	2	mis_chr7_140753336_A_C	BRAF V600G	FALSE	Not detected
922	0.06-0.08%	8000	1	2	mis_chr7_140753336_AC_CT	BRAF V600R	FALSE	Not detected
923	0.06-0.08%	8000	1	2	mis_chr7_140753336_AC_TT	BRAF V600K	FALSE	Not detected
924	0.06-0.08%	8000	1	2	mis_chr7_140753337_C_T	BRAF V600M	FALSE	Not detected
925	0.06-0.08%	8000	1	2	mis_chr7_55181378_C_T	EGFR T790M	FALSE	Not detected
926	0.06-0.08%	8000	1	2	mis_chr7_55191822_T_G	EGFR L858R	TRUE	0.05
927	0.06-0.08%	8000	1	2	mis_chr7_55191831_T_A	EGFR L861Q	TRUE	0.0875
928	0.06-0.08%	8000	1	2	mis_chr9_77794572_T_A	GNAQ Q209L	FALSE	Not detected
929	0.13-0.16%	8000	1	2	mis_chr10_121520163_G_C	FGFR2 S252W	FALSE	Not detected
930	0.13-0.16%	8000	1	2	mis_chr1_114713907_T_A	NRAS Q61H	TRUE	0.1375
931	0.13-0.16%	8000	1	2	mis_chr1_114713908_T_A	NRAS Q61L	TRUE	0.1
932	0.13-0.16%	8000	1	2	mis_chr1_114713908_T_C	NRAS Q61R	TRUE	0.1875
933	0.13-0.16%	8000	1	2	mis_chr1_114713909_G_T	NRAS Q61K	FALSE	Not detected
934	0.13-0.16%	8000	1	2	mis_chr12_25227341_T_G	KRAS Q61H	TRUE	0.1125
935	0.13-0.16%	8000	1	2	mis_chr12_25227342_T_A	KRAS Q61L	TRUE	0.1
936	0.13-0.16%	8000	1	2	mis_chr12_25245350_C_A	KRAS G12V	TRUE	0.125
937	0.13-0.16%	8000	1	2	mis_chr12_25245350_C_G	KRAS G12A	TRUE	0.0625
938	0.13-0.16%	8000	1	2	mis_chr12_25245350_C_T	KRAS G12D	TRUE	0.25
939	0.13-0.16%	8000	1	2	mis_chr12_25245351_C_A	KRAS G12C	TRUE	0.075
940	0.13-0.16%	8000	1	2	mis_chr12_25245351_C_G	KRAS G12R	TRUE	0.1875
941	0.13-0.16%	8000	1	2	mis_chr12_25245351_C_T	KRAS G12S	TRUE	0.125
942	0.13-0.16%	8000	1	2	mis_chr15_90088606_C_T	IDH2 R172K	TRUE	0.15
943	0.13-0.16%	8000	1	2	mis_chr15_90088702_C_T	IDH2 R140Q	FALSE	Not detected
944	0.13-0.16%	8000	1	2	mis_chr19_3118944_A_T	GNA11 Q209L	FALSE	Not detected
945	0.13-0.16%	8000	1	2	mis_chr2_208248388_C_T	IDH1 R132H	TRUE	0.175
946	0.13-0.16%	8000	1	2	mis_chr2_208248389_G_A	IDH1 R132C	TRUE	0.2375
947	0.13-0.16%	8000	1	2	mis_chr2_29220829_G_T	ALK F1174L	FALSE	Not detected
948	0.13-0.16%	8000	1	2	mis_chr3_179218294_G_A	PIK3CA E542K	TRUE	0.0875
949	0.13-0.16%	8000	1	2	mis_chr3_179218303_G_A	PIK3CA E545K	TRUE	0.1875
950	0.13-0.16%	8000	1	2	mis_chr4_54285926_A_T	PDGFRA D842V	FALSE	Not detected
951	0.13-0.16%	8000	1	2	mis_chr4_54733155_A_T	KIT D816V	FALSE	Not detected
952	0.13-0.16%	8000	1	2	mis_chr7_116783374_T_G	MET Y1253D	FALSE	Not detected
953	0.13-0.16%	8000	1	2	mis_chr7_140753336_A_C	BRAF V600G	FALSE	Not detected
954	0.13-0.16%	8000	1	2	mis_chr7_140753336_AC_CT	BRAF V600R	TRUE	0.075
955	0.13-0.16%	8000	1	2	mis_chr7_140753336_AC_TT	BRAF V600K	FALSE	Not detected
956	0.13-0.16%	8000	1	2	mis_chr7_140753337_C_T	BRAF V600M	FALSE	Not detected
957	0.13-0.16%	8000	1	2	mis_chr7_55181378_C_T	EGFR T790M	TRUE	0.225
958	0.13-0.16%	8000	1	2	mis_chr7_55191822_T_G	EGFR L858R	TRUE	0.125
959	0.13-0.16%	8000	1	2	mis_chr7_55191831_T_A	EGFR L861Q	TRUE	0.0875
960	0.13-0.16%	8000	1	2	mis_chr9_77794572_T_A	GNAQ Q209L	TRUE	0.125
961	0.13-0.16%	8000	1	2	mis_chr10_121520163_G_C	FGFR2 S252W	TRUE	0.125
962	0.13-0.16%	8000	1	2	mis_chr1_114713907_T_A	NRAS Q61H	TRUE	0.1125
963	0.13-0.16%	8000	1	2	mis_chr1_114713908_T_A	NRAS Q61L	TRUE	0.1
964	0.13-0.16%	8000	1	2	mis_chr1_114713908_T_C	NRAS Q61R	TRUE	0.1
965	0.13-0.16%	8000	1	2	mis_chr1_114713909_G_T	NRAS Q61K	TRUE	0.2
966	0.13-0.16%	8000	1	2	mis_chr12_25227341_T_G	KRAS Q61H	TRUE	0.2
967	0.13-0.16%	8000	1	2	mis_chr12_25227342_T_A	KRAS Q61L	TRUE	0.1375
968	0.13-0.16%	8000	1	2	mis_chr12_25245350_C_A	KRAS G12V	FALSE	Not detected
969	0.13-0.16%	8000	1	2	mis_chr12_25245350_C_G	KRAS G12A	TRUE	0.075
970	0.13-0.16%	8000	1	2	mis_chr12_25245350_C_T	KRAS G12D	TRUE	0.15
971	0.13-0.16%	8000	1	2	mis_chr12_25245351_C_A	KRAS G12C	TRUE	0.1125
972	0.13-0.16%	8000	1	2	mis_chr12_25245351_C_G	KRAS G12R	TRUE	0.1
973	0.13-0.16%	8000	1	2	mis_chr12_25245351_C_T	KRAS G12S	TRUE	0.075
974	0.13-0.16%	8000	1	2	mis_chr15_90088606_C_T	IDH2 R172K	TRUE	0.25
975	0.13-0.16%	8000	1	2	mis_chr15_90088702_C_T	IDH2 R140Q	FALSE	Not detected
976	0.13-0.16%	8000	1	2	mis_chr19_3118944_A_T	GNA11 Q209L	TRUE	0.15
977	0.13-0.16%	8000	1	2	mis_chr2_208248388_C_T	IDH1 R132H	TRUE	0.1375
978	0.13-0.16%	8000	1	2	mis_chr2_208248389_G_A	IDH1 R132C	TRUE	0.1625
979	0.13-0.16%	8000	1	2	mis_chr2_29220829_G_T	ALK F1174L	FALSE	Not detected
980	0.13-0.16%	8000	1	2	mis_chr3_179218294_G_A	PIK3CA E542K	TRUE	0.1625
981	0.13-0.16%	8000	1	2	mis_chr3_179218303_G_A	PIK3CA E545K	FALSE	Not detected
982	0.13-0.16%	8000	1	2	mis_chr4_54285926_A_T	PDGFRA D842V	FALSE	Not detected
983	0.13-0.16%	8000	1	2	mis_chr4_54733155_A_T	KIT D816V	TRUE	0.325
984	0.13-0.16%	8000	1	2	mis_chr7_116783374_T_G	MET Y1253D	FALSE	Not detected
985	0.13-0.16%	8000	1	2	mis_chr7_140753336_A_C	BRAF V600G	FALSE	Not detected
986	0.13-0.16%	8000	1	2	mis_chr7_140753336_AC_CT	BRAF V600R	TRUE	0.125
987	0.13-0.16%	8000	1	2	mis_chr7_140753336_AC_TT	BRAF V600K	TRUE	0.1125
988	0.13-0.16%	8000	1	2	mis_chr7_140753337_C_T	BRAF V600M	TRUE	0.2
989	0.13-0.16%	8000	1	2	mis_chr7_55181378_C_T	EGFR T790M	TRUE	0.0625
990	0.13-0.16%	8000	1	2	mis_chr7_55191822_T_G	EGFR L858R	TRUE	0.175
991	0.13-0.16%	8000	1	2	mis_chr7_55191831_T_A	EGFR L861Q	TRUE	0.1125
992	0.13-0.16%	8000	1	2	mis_chr9_77794572_T_A	GNAQ Q209L	FALSE	Not detected
993	0.13-0.16%	8000	1	2	mis_chr10_121520163_G_C	FGFR2 S252W	FALSE	Not detected
994	0.13-0.16%	8000	1	2	mis_chr1_114713907_T_A	NRAS Q61H	FALSE	Not detected
995	0.13-0.16%	8000	1	2	mis_chr1_114713908_T_A	NRAS Q61L	TRUE	0.1
996	0.13-0.16%	8000	1	2	mis_chr1_114713908_T_C	NRAS Q61R	TRUE	0.15
997	0.13-0.16%	8000	1	2	mis_chr1_114713909_G_T	NRAS Q61K	TRUE	0.1625
998	0.13-0.16%	8000	1	2	mis_chr12_25227341_T_G	KRAS Q61H	TRUE	0.2
999	0.13-0.16%	8000	1	2	mis_chr12_25227342_T_A	KRAS Q61L	TRUE	0.125
1000	0.13-0.16%	8000	1	2	mis_chr12_25245350_C_A	KRAS G12V	TRUE	0.15
1001	0.13-0.16%	8000	1	2	mis_chr12_25245350_C_G	KRAS G12A	TRUE	0.125
1002	0.13-0.16%	8000	1	2	mis_chr12_25245350_C_T	KRAS G12D	FALSE	Not detected
1003	0.13-0.16%	8000	1	2	mis_chr12_25245351_C_A	KRAS G12C	TRUE	0.1875
1004	0.13-0.16%	8000	1	2	mis_chr12_25245351_C_G	KRAS G12R	TRUE	0.1125
1005	0.13-0.16%	8000	1	2	mis_chr12_25245351_C_T	KRAS G12S	TRUE	0.15
1006	0.13-0.16%	8000	1	2	mis_chr15_90088606_C_T	IDH2 R172K	FALSE	Not detected
1007	0.13-0.16%	8000	1	2	mis_chr15_90088702_C_T	IDH2 R140Q	TRUE	0.575
1008	0.13-0.16%	8000	1	2	mis_chr19_3118944_A_T	GNA11 Q209L	FALSE	Not detected
1009	0.13-0.16%	8000	1	2	mis_chr2_208248388_C_T	IDH1 R132H	TRUE	0.183333
1010	0.13-0.16%	8000	1	2	mis_chr2_208248389_G_A	IDH1 R132C	TRUE	0.166667
1011	0.13-0.16%	8000	1	2	mis_chr2_29220829_G_T	ALK F1174L	FALSE	Not detected
1012	0.13-0.16%	8000	1	2	mis_chr3_179218294_G_A	PIK3CA E542K	TRUE	0.1125
1013	0.13-0.16%	8000	1	2	mis_chr3_179218303_G_A	PIK3CA E545K	TRUE	0.1125
1014	0.13-0.16%	8000	1	2	mis_chr4_54285926_A_T	PDGFRA D842V	FALSE	Not detected
1015	0.13-0.16%	8000	1	2	mis_chr4_54733155_A_T	KIT D816V	TRUE	0.4
1016	0.13-0.16%	8000	1	2	mis_chr7_116783374_T_G	MET Y1253D	FALSE	Not detected
1017	0.13-0.16%	8000	1	2	mis_chr7_140753336_A_C	BRAF V600G	FALSE	Not detected
1018	0.13-0.16%	8000	1	2	mis_chr7_140753336_AC_CT	BRAF V600R	FALSE	Not detected
1019	0.13-0.16%	8000	1	2	mis_chr7_140753336_AC_TT	BRAF V600K	TRUE	0.1
1020	0.13-0.16%	8000	1	2	mis_chr7_140753337_C_T	BRAF V600M	FALSE	Not detected
1021	0.13-0.16%	8000	1	2	mis_chr7_55181378_C_T	EGFR T790M	TRUE	0.0625
1022	0.13-0.16%	8000	1	2	mis_chr7_55191822_T_G	EGFR L858R	FALSE	Not detected
1023	0.13-0.16%	8000	1	2	mis_chr7_55191831_T_A	EGFR L861Q	FALSE	Not detected
1024	0.13-0.16%	8000	1	2	mis_chr9_77794572_T_A	GNAQ Q209L	TRUE	0.3
1025	0.25-0.33%	8000	1	2	mis_chr10_121520163_G_C	FGFR2 S252W	TRUE	0.25
1026	0.25-0.33%	8000	1	2	mis_chr1_114713907_T_A	NRAS Q61H	TRUE	0.4125
1027	0.25-0.33%	8000	1	2	mis_chr1_114713908_T_A	NRAS Q61L	TRUE	0.35
1028	0.25-0.33%	8000	1	2	mis_chr1_114713908_T_C	NRAS Q61R	TRUE	0.325
1029	0.25-0.33%	8000	1	2	mis_chr1_114713909_G_T	NRAS Q61K	TRUE	0.225
1030	0.25-0.33%	8000	1	2	mis_chr12_25227341_T_G	KRAS Q61H	TRUE	0.2375
1031	0.25-0.33%	8000	1	2	mis_chr12_25227342_T_A	KRAS Q61L	TRUE	0.425
1032	0.25-0.33%	8000	1	2	mis_chr12_25245350_C_A	KRAS G12V	TRUE	0.1875
1033	0.25-0.33%	8000	1	2	mis_chr12_25245350_C_G	KRAS G12A	TRUE	0.3125
1034	0.25-0.33%	8000	1	2	mis_chr12_25245350_C_T	KRAS G12D	TRUE	0.25
1035	0.25-0.33%	8000	1	2	mis_chr12_25245351_C_A	KRAS G12C	TRUE	0.275
1036	0.25-0.33%	8000	1	2	mis_chr12_25245351_C_G	KRAS G12R	TRUE	0.2875
1037	0.25-0.33%	8000	1	2	mis_chr12_25245351_C_T	KRAS G12S	TRUE	0.3375
1038	0.25-0.33%	8000	1	2	mis_chr15_90088606_C_T	IDH2 R172K	TRUE	0.25
1039	0.25-0.33%	8000	1	2	mis_chr15_90088702_C_T	IDH2 R140Q	FALSE	Not detected
1040	0.25-0.33%	8000	1	2	mis_chr19_3118944_A_T	GNA11 Q209L	TRUE	0.55
1041	0.25-0.33%	8000	1	2	mis_chr2_208248388_C_T	IDH1 R132H	TRUE	0.2
1042	0.25-0.33%	8000	1	2	mis_chr2_208248389_G_A	IDH1 R132C	TRUE	0.1625
1043	0.25-0.33%	8000	1	2	mis_chr2_29220829_G_T	ALK F1174L	FALSE	Not detected
1044	0.25-0.33%	8000	1	2	mis_chr3_179218294_G_A	PIK3CA E542K	TRUE	0.275
1045	0.25-0.33%	8000	1	2	mis_chr3_179218303_G_A	PIK3CA E545K	TRUE	0.225
1046	0.25-0.33%	8000	1	2	mis_chr4_54285926_A_T	PDGFRA D842V	FALSE	Not detected
1047	0.25-0.33%	8000	1	2	mis_chr4_54733155_A_T	KIT D816V	TRUE	0.2
1048	0.25-0.33%	8000	1	2	mis_chr7_116783374_T_G	MET Y1253D	TRUE	0.375
1049	0.25-0.33%	8000	1	2	mis_chr7_140753336_A_C	BRAF V600G	TRUE	0.1
1050	0.25-0.33%	8000	1	2	mis_chr7_140753336_AC_CT	BRAF V600R	TRUE	0.2
1051	0.25-0.33%	8000	1	2	mis_chr7_140753336_AC_TT	BRAF V600K	TRUE	0.2375
1052	0.25-0.33%	8000	1	2	mis_chr7_140753337_C_T	BRAF V600M	FALSE	Not detected
1053	0.25-0.33%	8000	1	2	mis_chr7_55181378_C_T	EGFR T790M	TRUE	0.1875
1054	0.25-0.33%	8000	1	2	mis_chr7_55191822_T_G	EGFR L858R	TRUE	0.0625
1055	0.25-0.33%	8000	1	2	mis_chr7_55191831_T_A	EGFR L861Q	TRUE	0.2375
1056	0.25-0.33%	8000	1	2	mis_chr9_77794572_T_A	GNAQ Q209L	TRUE	0.375
1057	0.25-0.33%	8000	1	2	mis_chr10_121520163_G_C	FGFR2 S252W	TRUE	0.35
1058	0.25-0.33%	8000	1	2	mis_chr1_114713907_T_A	NRAS Q61H	TRUE	0.375
1059	0.25-0.33%	8000	1	2	mis_chr1_114713908_T_A	NRAS Q61L	TRUE	0.3375
1060	0.25-0.33%	8000	1	2	mis_chr1_114713908_T_C	NRAS Q61R	TRUE	0.225
1061	0.25-0.33%	8000	1	2	mis_chr1_114713909_G_T	NRAS Q61K	TRUE	0.325
1062	0.25-0.33%	8000	1	2	mis_chr12_25227341_T_G	KRAS Q61H	TRUE	0.2875
1063	0.25-0.33%	8000	1	2	mis_chr12_25227342_T_A	KRAS Q61L	TRUE	0.3375
1064	0.25-0.33%	8000	1	2	mis_chr12_25245350_C_A	KRAS G12V	TRUE	0.3625
1065	0.25-0.33%	8000	1	2	mis_chr12_25245350_C_G	KRAS G12A	TRUE	0.2875
1066	0.25-0.33%	8000	1	2	mis_chr12_25245350_C_T	KRAS G12D	TRUE	0.3
1067	0.25-0.33%	8000	1	2	mis_chr12_25245351_C_A	KRAS G12C	TRUE	0.3
1068	0.25-0.33%	8000	1	2	mis_chr12_25245351_C_G	KRAS G12R	TRUE	0.1875
1069	0.25-0.33%	8000	1	2	mis_chr12_25245351_C_T	KRAS G12S	TRUE	0.325
1070	0.25-0.33%	8000	1	2	mis_chr15_90088606_C_T	IDH2 R172K	TRUE	0.225
1071	0.25-0.33%	8000	1	2	mis_chr15_90088702_C_T	IDH2 R140Q	TRUE	0.4
1072	0.25-0.33%	8000	1	2	mis_chr19_3118944_A_T	GNA11 Q209L	FALSE	Not detected
1073	0.25-0.33%	8000	1	2	mis_chr2_208248388_C_T	IDH1 R132H	TRUE	0.3625
1074	0.25-0.33%	8000	1	2	mis_chr2_208248389_G_A	IDH1 R132C	TRUE	0.4125
1075	0.25-0.33%	8000	1	2	mis_chr2_29220829_G_T	ALK F1174L	FALSE	Not detected
1076	0.25-0.33%	8000	1	2	mis_chr3_179218294_G_A	PIK3CA E542K	TRUE	0.375
1077	0.25-0.33%	8000	1	2	mis_chr3_179218303_G_A	PIK3CA E545K	TRUE	0.15
1078	0.25-0.33%	8000	1	2	mis_chr4_54285926_A_T	PDGFRA D842V	FALSE	Not detected
1079	0.25-0.33%	8000	1	2	mis_chr4_54733155_A_T	KIT D816V	TRUE	0.425
1080	0.25-0.33%	8000	1	2	mis_chr7_116783374_T_G	MET Y1253D	TRUE	0.2
1081	0.25-0.33%	8000	1	2	mis_chr7_140753336_A_C	BRAF V600G	TRUE	0.275
1082	0.25-0.33%	8000	1	2	mis_chr7_140753336_AC_CT	BRAF V600R	TRUE	0.3625
1083	0.25-0.33%	8000	1	2	mis_chr7_140753336_AC_TT	BRAF V600K	TRUE	0.2
1084	0.25-0.33%	8000	1	2	mis_chr7_140753337_C_T	BRAF V600M	FALSE	Not detected
1085	0.25-0.33%	8000	1	2	mis_chr7_55181378_C_T	EGFR T790M	TRUE	0.3625
1086	0.25-0.33%	8000	1	2	mis_chr7_55191822_T_G	EGFR L858R	TRUE	0.2625
1087	0.25-0.33%	8000	1	2	mis_chr7_55191831_T_A	EGFR L861Q	TRUE	0.1875
1088	0.25-0.33%	8000	1	2	mis_chr9_77794572_T_A	GNAQ Q209L	FALSE	Not detected
1089	0.25-0.33%	8000	1	2	mis_chr10_121520163_G_C	FGFR2 S252W	TRUE	0.2
1090	0.25-0.33%	8000	1	2	mis_chr1_114713907_T_A	NRAS Q61H	TRUE	0.1875
1091	0.25-0.33%	8000	1	2	mis_chr1_114713908_T_A	NRAS Q61L	TRUE	0.325
1092	0.25-0.33%	8000	1	2	mis_chr1_114713908_T_C	NRAS Q61R	TRUE	0.55
1093	0.25-0.33%	8000	1	2	mis_chr1_114713909_G_T	NRAS Q61K	TRUE	0.4125
1094	0.25-0.33%	8000	1	2	mis_chr12_25227341_T_G	KRAS Q61H	TRUE	0.2125
1095	0.25-0.33%	8000	1	2	mis_chr12_25227342_T_A	KRAS Q61L	TRUE	0.125
1096	0.25-0.33%	8000	1	2	mis_chr12_25245350_C_A	KRAS G12V	TRUE	0.225
1097	0.25-0.33%	8000	1	2	mis_chr12_25245350_C_G	KRAS G12A	TRUE	0.3375
1098	0.25-0.33%	8000	1	2	mis_chr12_25245350_C_T	KRAS G12D	TRUE	0.2
1099	0.25-0.33%	8000	1	2	mis_chr12_25245351_C_A	KRAS G12C	TRUE	0.1875
1100	0.25-0.33%	8000	1	2	mis_chr12_25245351_C_G	KRAS G12R	TRUE	0.2875
1101	0.25-0.33%	8000	1	2	mis_chr12_25245351_C_T	KRAS G12S	TRUE	0.2875
1102	0.25-0.33%	8000	1	2	mis_chr15_90088606_C_T	IDH2 R172K	TRUE	0.4
1103	0.25-0.33%	8000	1	2	mis_chr15_90088702_C_T	IDH2 R140Q	TRUE	0.325
1104	0.25-0.33%	8000	1	2	mis_chr19_3118944_A_T	GNA11 Q209L	TRUE	0.4
1105	0.25-0.33%	8000	1	2	mis_chr2_208248388_C_T	IDH1 R132H	TRUE	0.3125
1106	0.25-0.33%	8000	1	2	mis_chr2_208248389_G_A	IDH1 R132C	TRUE	0.225
1107	0.25-0.33%	8000	1	2	mis_chr2_29220829_G_T	ALK F1174L	TRUE	0.35
1108	0.25-0.33%	8000	1	2	mis_chr3_179218294_G_A	PIK3CA E542K	TRUE	0.1625
1109	0.25-0.33%	8000	1	2	mis_chr3_179218303_G_A	PIK3CA E545K	TRUE	0.3125
1110	0.25-0.33%	8000	1	2	mis_chr4_54285926_A_T	PDGFRA D842V	TRUE	0.525
1111	0.25-0.33%	8000	1	2	mis_chr4_54733155_A_T	KIT D816V	FALSE	Not detected
1112	0.25-0.33%	8000	1	2	mis_chr7_116783374_T_G	MET Y1253D	TRUE	0.325
1113	0.25-0.33%	8000	1	2	mis_chr7_140753336_A_C	BRAF V600G	TRUE	0.15
1114	0.25-0.33%	8000	1	2	mis_chr7_140753336_AC_CT	BRAF V600R	TRUE	0.175
1115	0.25-0.33%	8000	1	2	mis_chr7_140753336_AC_TT	BRAF V600K	TRUE	0.175
1116	0.25-0.33%	8000	1	2	mis_chr7_140753337_C_T	BRAF V600M	TRUE	0.25
1117	0.25-0.33%	8000	1	2	mis_chr7_55181378_C_T	EGFR T790M	TRUE	0.2375
1118	0.25-0.33%	8000	1	2	mis_chr7_55191822_T_G	EGFR L858R	TRUE	0.225
1119	0.25-0.33%	8000	1	2	mis_chr7_55191831_T_A	EGFR L861Q	TRUE	0.2875
1120	0.25-0.33%	8000	1	2	mis_chr9_77794572_T_A	GNAQ Q209L	FALSE	Not detected
1121	0.5-0.65%	8000	1	2	mis_chr10_121520163_G_C	FGFR2 S252W	TRUE	0.6
1122	0.5-0.65%	8000	1	2	mis_chr1_114713907_T_A	NRAS Q61H	TRUE	0.625
1123	0.5-0.65%	8000	1	2	mis_chr1_114713908_T_A	NRAS Q61L	TRUE	0.4375
1124	0.5-0.65%	8000	1	2	mis_chr1_114713908_T_C	NRAS Q61R	TRUE	0.525
1125	0.5-0.65%	8000	1	2	mis_chr1_114713909_G_T	NRAS Q61K	TRUE	0.5
1126	0.5-0.65%	8000	1	2	mis_chr12_25227341_T_G	KRAS Q61H	TRUE	0.525
1127	0.5-0.65%	8000	1	2	mis_chr12_25227342_T_A	KRAS Q61L	TRUE	0.5625
1128	0.5-0.65%	8000	1	2	mis_chr12_25245350_C_A	KRAS G12V	TRUE	0.475
1129	0.5-0.65%	8000	1	2	mis_chr12_25245350_C_G	KRAS G12A	TRUE	0.6375
1130	0.5-0.65%	8000	1	2	mis_chr12_25245350_C_T	KRAS G12D	TRUE	0.5875
1131	0.5-0.65%	8000	1	2	mis_chr12_25245351_C_A	KRAS G12C	TRUE	0.8125
1132	0.5-0.65%	8000	1	2	mis_chr12_25245351_C_G	KRAS G12R	TRUE	0.5375
1133	0.5-0.65%	8000	1	2	mis_chr12_25245351_C_T	KRAS G12S	TRUE	0.6125
1134	0.5-0.65%	8000	1	2	mis_chr15_90088606_C_T	IDH2 R172K	TRUE	0.425
1135	0.5-0.65%	8000	1	2	mis_chr15_90088702_C_T	IDH2 R140Q	TRUE	0.475
1136	0.5-0.65%	8000	1	2	mis_chr19_3118944_A_T	GNA11 Q209L	TRUE	0.55
1137	0.5-0.65%	8000	1	2	mis_chr2_208248388_C_T	IDH1 R132H	TRUE	0.6625
1138	0.5-0.65%	8000	1	2	mis_chr2_208248389_G_A	IDH1 R132C	TRUE	0.45
1139	0.5-0.65%	8000	1	2	mis_chr2_29220829_G_T	ALK F1174L	TRUE	0.925
1140	0.5-0.65%	8000	1	2	mis_chr3_179218294_G_A	PIK3CA E542K	TRUE	0.5875
1141	0.5-0.65%	8000	1	2	mis_chr3_179218303_G_A	PIK3CA E545K	TRUE	0.8625
1142	0.5-0.65%	8000	1	2	mis_chr4_54285926_A_T	PDGFRA D842V	TRUE	0.625
1143	0.5-0.65%	8000	1	2	mis_chr4_54733155_A_T	KIT D816V	TRUE	0.65
1144	0.5-0.65%	8000	1	2	mis_chr7_116783374_T_G	MET Y1253D	TRUE	0.5
1145	0.5-0.65%	8000	1	2	mis_chr7_140753336_A_C	BRAF V600G	TRUE	0.45
1146	0.5-0.65%	8000	1	2	mis_chr7_140753336_AC_CT	BRAF V600R	TRUE	0.45
1147	0.5-0.65%	8000	1	2	mis_chr7_140753336_AC_TT	BRAF V600K	TRUE	0.2125
1148	0.5-0.65%	8000	1	2	mis_chr7_140753337_C_T	BRAF V600M	TRUE	0.6125
1149	0.5-0.65%	8000	1	2	mis_chr7_55181378_C_T	EGFR T790M	TRUE	0.425
1150	0.5-0.65%	8000	1	2	mis_chr7_55191822_T_G	EGFR L858R	TRUE	0.6625
1151	0.5-0.65%	8000	1	2	mis_chr7_55191831_T_A	EGFR L861Q	TRUE	0.6875
1152	0.5-0.65%	8000	1	2	mis_chr9_77794572_T_A	GNAQ Q209L	TRUE	0.8
1153	0.5-0.65%	8000	1	2	mis_chr10_121520163_G_C	FGFR2 S252W	TRUE	0.55
1154	0.5-0.65%	8000	1	2	mis_chr1_114713907_T_A	NRAS Q61H	TRUE	0.5875
1155	0.5-0.65%	8000	1	2	mis_chr1_114713908_T_A	NRAS Q61L	TRUE	0.6375
1156	0.5-0.65%	8000	1	2	mis_chr1_114713908_T_C	NRAS Q61R	TRUE	0.7
1157	0.5-0.65%	8000	1	2	mis_chr1_114713909_G_T	NRAS Q61K	TRUE	0.475
1158	0.5-0.65%	8000	1	2	mis_chr12_25227341_T_G	KRAS Q61H	TRUE	0.4875
1159	0.5-0.65%	8000	1	2	mis_chr12_25227342_T_A	KRAS Q61L	TRUE	0.5125
1160	0.5-0.65%	8000	1	2	mis_chr12_25245350_C_A	KRAS G12V	TRUE	0.525
1161	0.5-0.65%	8000	1	2	mis_chr12_25245350_C_G	KRAS G12A	TRUE	0.6
1162	0.5-0.65%	8000	1	2	mis_chr12_25245350_C_T	KRAS G12D	TRUE	0.425
1163	0.5-0.65%	8000	1	2	mis_chr12_25245351_C_A	KRAS G12C	TRUE	0.525
1164	0.5-0.65%	8000	1	2	mis_chr12_25245351_C_G	KRAS G12R	TRUE	0.575
1165	0.5-0.65%	8000	1	2	mis_chr12_25245351_C_T	KRAS G12S	TRUE	0.5125
1166	0.5-0.65%	8000	1	2	mis_chr15_90088606_C_T	IDH2 R172K	TRUE	0.45
1167	0.5-0.65%	8000	1	2	mis_chr15_90088702_C_T	IDH2 R140Q	TRUE	0.575
1168	0.5-0.65%	8000	1	2	mis_chr19_3118944_A_T	GNA11 Q209L	TRUE	0.9
1169	0.5-0.65%	8000	1	2	mis_chr2_208248388_C_T	IDH1 R132H	TRUE	0.6625
1170	0.5-0.65%	8000	1	2	mis_chr2_208248389_G_A	IDH1 R132C	TRUE	0.725
1171	0.5-0.65%	8000	1	2	mis_chr2_29220829_G_T	ALK F1174L	TRUE	0.8
1172	0.5-0.65%	8000	1	2	mis_chr3_179218294_G_A	PIK3CA E542K	TRUE	0.4
1173	0.5-0.65%	8000	1	2	mis_chr3_179218303_G_A	PIK3CA E545K	TRUE	0.7125
1174	0.5-0.65%	8000	1	2	mis_chr4_54285926_A_T	PDGFRA D842V	FALSE	Not detected
1175	0.5-0.65%	8000	1	2	mis_chr4_54733155_A_T	KIT D816V	TRUE	0.675
1176	0.5-0.65%	8000	1	2	mis_chr7_116783374_T_G	MET Y1253D	TRUE	0.35
1177	0.5-0.65%	8000	1	2	mis_chr7_140753336_A_C	BRAF V600G	TRUE	0.4625
1178	0.5-0.65%	8000	1	2	mis_chr7_140753336_AC_CT	BRAF V600R	TRUE	0.65
1179	0.5-0.65%	8000	1	2	mis_chr7_140753336_AC_TT	BRAF V600K	TRUE	0.325
1180	0.5-0.65%	8000	1	2	mis_chr7_140753337_C_T	BRAF V600M	TRUE	0.525
1181	0.5-0.65%	8000	1	2	mis_chr7_55181378_C_T	EGFR T790M	TRUE	0.5375
1182	0.5-0.65%	8000	1	2	mis_chr7_55191822_T_G	EGFR L858R	TRUE	0.3625
1183	0.5-0.65%	8000	1	2	mis_chr7_55191831_T_A	EGFR L861Q	TRUE	0.5
1184	0.5-0.65%	8000	1	2	mis_chr9_77794572_T_A	GNAQ Q209L	TRUE	0.6
1185	0.5-0.65%	8000	1	2	mis_chr10_121520163_G_C	FGFR2 S252W	TRUE	0.575
1186	0.5-0.65%	8000	1	2	mis_chr1_114713907_T_A	NRAS Q61H	TRUE	0.7625
1187	0.5-0.65%	8000	1	2	mis_chr1_114713908_T_A	NRAS Q61L	TRUE	0.575
1188	0.5-0.65%	8000	1	2	mis_chr1_114713908_T_C	NRAS Q61R	TRUE	0.5625
1189	0.5-0.65%	8000	1	2	mis_chr1_114713909_G_T	NRAS Q61K	TRUE	0.4625
1190	0.5-0.65%	8000	1	2	mis_chr12_25227341_T_G	KRAS Q61H	TRUE	0.575
1191	0.5-0.65%	8000	1	2	mis_chr12_25227342_T_A	KRAS Q61L	TRUE	0.675
1192	0.5-0.65%	8000	1	2	mis_chr12_25245350_C_A	KRAS G12V	TRUE	0.6
1193	0.5-0.65%	8000	1	2	mis_chr12_25245350_C_G	KRAS G12A	TRUE	0.525
1194	0.5-0.65%	8000	1	2	mis_chr12_25245350_C_T	KRAS G12D	TRUE	0.575
1195	0.5-0.65%	8000	1	2	mis_chr12_25245351_C_A	KRAS G12C	TRUE	0.475
1196	0.5-0.65%	8000	1	2	mis_chr12_25245351_C_G	KRAS G12R	TRUE	0.3625
1197	0.5-0.65%	8000	1	2	mis_chr12_25245351_C_T	KRAS G12S	TRUE	0.5
1198	0.5-0.65%	8000	1	2	mis_chr15_90088606_C_T	IDH2 R172K	TRUE	0.675
1199	0.5-0.65%	8000	1	2	mis_chr15_90088702_C_T	IDH2 R140Q	TRUE	0.725
1200	0.5-0.65%	8000	1	2	mis_chr19_3118944_A_T	GNA11 Q209L	TRUE	0.65
1201	0.5-0.65%	8000	1	2	mis_chr2_208248388_C_T	IDH1 R132H	TRUE	0.7
1202	0.5-0.65%	8000	1	2	mis_chr2_208248389_G_A	IDH1 R132C	TRUE	0.6375
1203	0.5-0.65%	8000	1	2	mis_chr2_29220829_G_T	ALK F1174L	TRUE	0.925
1204	0.5-0.65%	8000	1	2	mis_chr3_179218294_G_A	PIK3CA E542K	TRUE	0.6375
1205	0.5-0.65%	8000	1	2	mis_chr3_179218303_G_A	PIK3CA E545K	TRUE	0.5625
1206	0.5-0.65%	8000	1	2	mis_chr4_54285926_A_T	PDGFRA D842V	TRUE	0.6
1207	0.5-0.65%	8000	1	2	mis_chr4_54733155_A_T	KIT D816V	TRUE	1
1208	0.5-0.65%	8000	1	2	mis_chr7_116783374_T_G	MET Y1253D	TRUE	0.425
1209	0.5-0.65%	8000	1	2	mis_chr7_140753336_A_C	BRAF V600G	TRUE	0.675
1210	0.5-0.65%	8000	1	2	mis_chr7_140753336_AC_CT	BRAF V600R	TRUE	0.525
1211	0.5-0.65%	8000	1	2	mis_chr7_140753336_AC_TT	BRAF V600K	TRUE	0.2125
1212	0.5-0.65%	8000	1	2	mis_chr7_140753337_C_T	BRAF V600M	TRUE	0.45
1213	0.5-0.65%	8000	1	2	mis_chr7_55181378_C_T	EGFR T790M	TRUE	0.4375
1214	0.5-0.65%	8000	1	2	mis_chr7_55191822_T_G	EGFR L858R	TRUE	0.575
1215	0.5-0.65%	8000	1	2	mis_chr7_55191831_T_A	EGFR L861Q	TRUE	0.4
1216	0.5-0.65%	8000	1	2	mis_chr9_77794572_T_A	GNAQ Q209L	TRUE	0.475
1217	0.25-0.33%	16000	1	3	mis_chr10_121520163_G_C	FGFR2 S252W	TRUE	0.225
1218	0.25-0.33%	16000	1	3	mis_chr1_114713907_T_A	NRAS Q61H	TRUE	0.4
1219	0.25-0.33%	16000	1	3	mis_chr1_114713908_T_A	NRAS Q61L	TRUE	0.16875
1220	0.25-0.33%	16000	1	3	mis_chr1_114713908_T_C	NRAS Q61R	TRUE	0.225
1221	0.25-0.33%	16000	1	3	mis_chr1_114713909_G_T	NRAS Q61K	TRUE	0.25625
1222	0.25-0.33%	16000	1	3	mis_chr12_25227341_T_G	KRAS Q61H	TRUE	0.19375
1223	0.25-0.33%	16000	1	3	mis_chr12_25227342_T_A	KRAS Q61L	TRUE	0.28125
1224	0.25-0.33%	16000	1	3	mis_chr12_25245350_C_A	KRAS G12V	TRUE	0.3625
1225	0.25-0.33%	16000	1	3	mis_chr12_25245350_C_G	KRAS G12A	TRUE	0.25625
1226	0.25-0.33%	16000	1	3	mis_chr12_25245350_C_T	KRAS G12D	TRUE	0.3125
1227	0.25-0.33%	16000	1	3	mis_chr12_25245351_C_A	KRAS G12C	TRUE	0.25625
1228	0.25-0.33%	16000	1	3	mis_chr12_25245351_C_G	KRAS G12R	TRUE	0.10625
1229	0.25-0.33%	16000	1	3	mis_chr12_25245351_C_T	KRAS G12S	TRUE	0.30625
1230	0.25-0.33%	16000	1	3	mis_chr15_90088606_C_T	IDH2 R172K	TRUE	0.3875
1231	0.25-0.33%	16000	1	3	mis_chr15_90088702_C_T	IDH2 R140Q	TRUE	0.2
1232	0.25-0.33%	16000	1	3	mis_chr19_3118944_A_T	GNA11 Q209L	TRUE	0.25
1233	0.25-0.33%	16000	1	3	mis_chr2_208248388_C_T	IDH1 R132H	TRUE	0.375
1234	0.25-0.33%	16000	1	3	mis_chr2_208248389_G_A	IDH1 R132C	TRUE	0.29375
1235	0.25-0.33%	16000	1	3	mis_chr2_29220829_G_T	ALK F1174L	FALSE	Not detected
1236	0.25-0.33%	16000	1	3	mis_chr3_179218294_G_A	PIK3CA E542K	TRUE	0.2375
1237	0.25-0.33%	16000	1	3	mis_chr3_179218303_G_A	PIK3CA E545K	TRUE	0.23125
1238	0.25-0.33%	16000	1	3	mis_chr4_54285926_A_T	PDGFRA D842V	FALSE	Not detected
1239	0.25-0.33%	16000	1	3	mis_chr4_54733155_A_T	KIT D816V	FALSE	Not detected
1240	0.25-0.33%	16000	1	3	mis_chr7_116783374_T_G	MET Y1253D	FALSE	Not detected
1241	0.25-0.33%	16000	1	3	mis_chr7_140753336_A_C	BRAF V600G	TRUE	0.3875
1242	0.25-0.33%	16000	1	3	mis_chr7_140753336_AC_CT	BRAF V600R	TRUE	0.20625
1243	0.25-0.33%	16000	1	3	mis_chr7_140753336_AC_TT	BRAF V600K	TRUE	0.11875
1244	0.25-0.33%	16000	1	3	mis_chr7_140753337_C_T	BRAF V600M	FALSE	Not detected
1245	0.25-0.33%	16000	1	3	mis_chr7_55181378_C_T	EGFR T790M	TRUE	0.2125
1246	0.25-0.33%	16000	1	3	mis_chr7_55191822_T_G	EGFR L858R	TRUE	0.2
1247	0.25-0.33%	16000	1	3	mis_chr7_55191831_T_A	EGFR L861Q	TRUE	0.29375
1248	0.25-0.33%	16000	1	3	mis_chr9_77794572_T_A	GNAQ Q209L	TRUE	0.35
1249	0.25-0.33%	16000	1	3	mis_chr10_121520163_G_C	FGFR2 S252W	TRUE	0.225
1250	0.25-0.33%	16000	1	3	mis_chr1_114713907_T_A	NRAS Q61H	TRUE	0.15625
1251	0.25-0.33%	16000	1	3	mis_chr1_114713908_T_A	NRAS Q61L	TRUE	0.19375
1252	0.25-0.33%	16000	1	3	mis_chr1_114713908_T_C	NRAS Q61R	TRUE	0.2125
1253	0.25-0.33%	16000	1	3	mis_chr1_114713909_G_T	NRAS Q61K	TRUE	0.33125
1254	0.25-0.33%	16000	1	3	mis_chr12_25227341_T_G	KRAS Q61H	TRUE	0.2875
1255	0.25-0.33%	16000	1	3	mis_chr12_25227342_T_A	KRAS Q61L	TRUE	0.31875
1256	0.25-0.33%	16000	1	3	mis_chr12_25245350_C_A	KRAS G12V	TRUE	0.275
1257	0.25-0.33%	16000	1	3	mis_chr12_25245350_C_G	KRAS G12A	TRUE	0.36875
1258	0.25-0.33%	16000	1	3	mis_chr12_25245350_C_T	KRAS G12D	TRUE	0.2625
1259	0.25-0.33%	16000	1	3	mis_chr12_25245351_C_A	KRAS G12C	TRUE	0.26875
1260	0.25-0.33%	16000	1	3	mis_chr12_25245351_C_G	KRAS G12R	TRUE	0.21875
1261	0.25-0.33%	16000	1	3	mis_chr12_25245351_C_T	KRAS G12S	TRUE	0.25
1262	0.25-0.33%	16000	1	3	mis_chr15_90088606_C_T	IDH2 R172K	TRUE	0.25
1263	0.25-0.33%	16000	1	3	mis_chr15_90088702_C_T	IDH2 R140Q	TRUE	0.225
1264	0.25-0.33%	16000	1	3	mis_chr19_3118944_A_T	GNA11 Q209L	TRUE	0.25
1265	0.25-0.33%	16000	1	3	mis_chr2_208248388_C_T	IDH1 R132H	TRUE	0.325
1266	0.25-0.33%	16000	1	3	mis_chr2_208248389_G_A	IDH1 R132C	TRUE	0.3125
1267	0.25-0.33%	16000	1	3	mis_chr2_29220829_G_T	ALK F1174L	TRUE	0.3
1268	0.25-0.33%	16000	1	3	mis_chr3_179218294_G_A	PIK3CA E542K	TRUE	0.24375
1269	0.25-0.33%	16000	1	3	mis_chr3_179218303_G_A	PIK3CA E545K	TRUE	0.25
1270	0.25-0.33%	16000	1	3	mis_chr4_54285926_A_T	PDGFRA D842V	TRUE	0.1625
1271	0.25-0.33%	16000	1	3	mis_chr4_54733155_A_T	KIT D816V	TRUE	0.375
1272	0.25-0.33%	16000	1	3	mis_chr7_116783374_T_G	MET Y1253D	TRUE	0.25
1273	0.25-0.33%	16000	1	3	mis_chr7_140753336_A_C	BRAF V600G	TRUE	0.1875
1274	0.25-0.33%	16000	1	3	mis_chr7_140753336_AC_CT	BRAF V600R	TRUE	0.175
1275	0.25-0.33%	16000	1	3	mis_chr7_140753336_AC_TT	BRAF V600K	FALSE	Not detected
1276	0.25-0.33%	16000	1	3	mis_chr7_140753337_C_T	BRAF V600M	TRUE	0.2
1277	0.25-0.33%	16000	1	3	mis_chr7_55181378_C_T	EGFR T790M	TRUE	0.21875
1278	0.25-0.33%	16000	1	3	mis_chr7_55191822_T_G	EGFR L858R	TRUE	0.2375
1279	0.25-0.33%	16000	1	3	mis_chr7_55191831_T_A	EGFR L861Q	TRUE	0.1875
1280	0.25-0.33%	16000	1	3	mis_chr9_77794572_T_A	GNAQ Q209L	TRUE	0.4375
1281	0.25-0.33%	16000	1	3	mis_chr10_121520163_G_C	FGFR2 S252W	TRUE	0.15
1282	0.25-0.33%	16000	1	3	mis_chr1_114713907_T_A	NRAS Q61H	TRUE	0.31875
1283	0.25-0.33%	16000	1	3	mis_chr1_114713908_T_A	NRAS Q61L	TRUE	0.33125
1284	0.25-0.33%	16000	1	3	mis_chr1_114713908_T_C	NRAS Q61R	TRUE	0.31875
1285	0.25-0.33%	16000	1	3	mis_chr1_114713909_G_T	NRAS Q61K	TRUE	0.25625
1286	0.25-0.33%	16000	1	3	mis_chr12_25227341_T_G	KRAS Q61H	TRUE	0.2625
1287	0.25-0.33%	16000	1	3	mis_chr12_25227342_T_A	KRAS Q61L	TRUE	0.4125
1288	0.25-0.33%	16000	1	3	mis_chr12_25245350_C_A	KRAS G12V	TRUE	0.34375
1289	0.25-0.33%	16000	1	3	mis_chr12_25245350_C_G	KRAS G12A	TRUE	0.30625
1290	0.25-0.33%	16000	1	3	mis_chr12_25245350_C_T	KRAS G12D	TRUE	0.25625
1291	0.25-0.33%	16000	1	3	mis_chr12_25245351_C_A	KRAS G12C	TRUE	0.275
1292	0.25-0.33%	16000	1	3	mis_chr12_25245351_C_G	KRAS G12R	TRUE	0.25
1293	0.25-0.33%	16000	1	3	mis_chr12_25245351_C_T	KRAS G12S	TRUE	0.34375
1294	0.25-0.33%	16000	1	3	mis_chr15_90088606_C_T	IDH2 R172K	TRUE	0.25
1295	0.25-0.33%	16000	1	3	mis_chr15_90088702_C_T	IDH2 R140Q	TRUE	0.3125
1296	0.25-0.33%	16000	1	3	mis_chr19_3118944_A_T	GNA11 Q209L	TRUE	0.3125
1297	0.25-0.33%	16000	1	3	mis_chr2_208248388_C_T	IDH1 R132H	TRUE	0.31875
1298	0.25-0.33%	16000	1	3	mis_chr2_208248389_G_A	IDH1 R132C	TRUE	0.3125
1299	0.25-0.33%	16000	1	3	mis_chr2_29220829_G_T	ALK F1174L	TRUE	0.225
1300	0.25-0.33%	16000	1	3	mis_chr3_179218294_G_A	PIK3CA E542K	TRUE	0.2875
1301	0.25-0.33%	16000	1	3	mis_chr3_179218303_G_A	PIK3CA E545K	TRUE	0.2375
1302	0.25-0.33%	16000	1	3	mis_chr4_54285926_A_T	PDGFRA D842V	FALSE	Not detected
1303	0.25-0.33%	16000	1	3	mis_chr4_54733155_A_T	KIT D816V	FALSE	Not detected
1304	0.25-0.33%	16000	1	3	mis_chr7_116783374_T_G	MET Y1253D	TRUE	0.2
1305	0.25-0.33%	16000	1	3	mis_chr7_140753336_A_C	BRAF V600G	TRUE	0.41875
1306	0.25-0.33%	16000	1	3	mis_chr7_140753336_AC_CT	BRAF V600R	TRUE	0.10625
1307	0.25-0.33%	16000	1	3	mis_chr7_140753336_AC_TT	BRAF V600K	TRUE	0.2
1308	0.25-0.33%	16000	1	3	mis_chr7_140753337_C_T	BRAF V600M	TRUE	0.3125
1309	0.25-0.33%	16000	1	3	mis_chr7_55181378_C_T	EGFR T790M	TRUE	0.24375
1310	0.25-0.33%	16000	1	3	mis_chr7_55191822_T_G	EGFR L858R	TRUE	0.325
1311	0.25-0.33%	16000	1	3	mis_chr7_55191831_T_A	EGFR L861Q	TRUE	0.30625
1312	0.25-0.33%	16000	1	3	mis_chr9_77794572_T_A	GNAQ Q209L	TRUE	0.35
1313	0.25-0.33%	16000	1	3	mis_chr10_121520163_G_C	FGFR2 S252W	TRUE	0.3
1314	0.25-0.33%	16000	1	3	mis_chr1_114713907_T_A	NRAS Q61H	TRUE	0.34375
1315	0.25-0.33%	16000	1	3	mis_chr1_114713908_T_A	NRAS Q61L	TRUE	0.30625
1316	0.25-0.33%	16000	1	3	mis_chr1_114713908_T_C	NRAS Q61R	TRUE	0.2
1317	0.25-0.33%	16000	1	3	mis_chr1_114713909_G_T	NRAS Q61K	TRUE	0.3
1318	0.25-0.33%	16000	1	3	mis_chr12_25227341_T_G	KRAS Q61H	TRUE	0.36875
1319	0.25-0.33%	16000	1	3	mis_chr12_25227342_T_A	KRAS Q61L	TRUE	0.3625
1320	0.25-0.33%	16000	1	3	mis_chr12_25245350_C_A	KRAS G12V	TRUE	0.325
1321	0.25-0.33%	16000	1	3	mis_chr12_25245350_C_G	KRAS G12A	TRUE	0.31875
1322	0.25-0.33%	16000	1	3	mis_chr12_25245350_C_T	KRAS G12D	TRUE	0.35
1323	0.25-0.33%	16000	1	3	mis_chr12_25245351_C_A	KRAS G12C	TRUE	0.3625
1324	0.25-0.33%	16000	1	3	mis_chr12_25245351_C_G	KRAS G12R	TRUE	0.24375
1325	0.25-0.33%	16000	1	3	mis_chr12_25245351_C_T	KRAS G12S	TRUE	0.33125
1326	0.25-0.33%	16000	1	3	mis_chr15_90088606_C_T	IDH2 R172K	TRUE	0.25
1327	0.25-0.33%	16000	1	3	mis_chr15_90088702_C_T	IDH2 R140Q	TRUE	0.4375
1328	0.25-0.33%	16000	1	3	mis_chr19_3118944_A_T	GNA11 Q209L	TRUE	0.35
1329	0.25-0.33%	16000	1	3	mis_chr2_208248388_C_T	IDH1 R132H	TRUE	0.28125
1330	0.25-0.33%	16000	1	3	mis_chr2_208248389_G_A	IDH1 R132C	TRUE	0.33125
1331	0.25-0.33%	16000	1	3	mis_chr2_29220829_G_T	ALK F1174L	TRUE	0.3125
1332	0.25-0.33%	16000	1	3	mis_chr3_179218294_G_A	PIK3CA E542K	TRUE	0.2875
1333	0.25-0.33%	16000	1	3	mis_chr3_179218303_G_A	PIK3CA E545K	TRUE	0.20625
1334	0.25-0.33%	16000	1	3	mis_chr4_54285926_A_T	PDGFRA D842V	FALSE	Not detected
1335	0.25-0.33%	16000	1	3	mis_chr4_54733155_A_T	KIT D816V	TRUE	0.2875
1336	0.25-0.33%	16000	1	3	mis_chr7_116783374_T_G	MET Y1253D	TRUE	0.225
1337	0.25-0.33%	16000	1	3	mis_chr7_140753336_A_C	BRAF V600G	FALSE	Not detected
1338	0.25-0.33%	16000	1	3	mis_chr7_140753336_AC_CT	BRAF V600R	TRUE	0.20625
1339	0.25-0.33%	16000	1	3	mis_chr7_140753336_AC_TT	BRAF V600K	TRUE	0.13125
1340	0.25-0.33%	16000	1	3	mis_chr7_140753337_C_T	BRAF V600M	FALSE	Not detected
1341	0.25-0.33%	16000	1	3	mis_chr7_55181378_C_T	EGFR T790M	TRUE	0.2375
1342	0.25-0.33%	16000	1	3	mis_chr7_55191822_T_G	EGFR L858R	TRUE	0.3125
1343	0.25-0.33%	16000	1	3	mis_chr7_55191831_T_A	EGFR L861Q	TRUE	0.35625
1344	0.25-0.33%	16000	1	3	mis_chr9_77794572_T_A	GNAQ Q209L	TRUE	0.175
1345	1-1.3%	8000	1	3	mis_chr10_121520163_G_C	FGFR2 S252W	TRUE	1.375
1346	1-1.3%	8000	1	3	mis_chr1_114713907_T_A	NRAS Q61H	TRUE	1.4
1347	1-1.3%	8000	1	3	mis_chr1_114713908_T_A	NRAS Q61L	TRUE	1.3
1348	1-1.3%	8000	1	3	mis_chr1_114713908_T_C	NRAS Q61R	TRUE	1.0125
1349	1-1.3%	8000	1	3	mis_chr1_114713909_G_T	NRAS Q61K	TRUE	1.1875
1350	1-1.3%	8000	1	3	mis_chr12_25227341_T_G	KRAS Q61H	TRUE	1.375
1351	1-1.3%	8000	1	3	mis_chr12_25227342_T_A	KRAS Q61L	TRUE	1.025
1352	1-1.3%	8000	1	3	mis_chr12_25245350_C_A	KRAS G12V	TRUE	1.2
1353	1-1.3%	8000	1	3	mis_chr12_25245350_C_G	KRAS G12A	TRUE	1.3875
1354	1-1.3%	8000	1	3	mis_chr12_25245350_C_T	KRAS G12D	TRUE	1.0625
1355	1-1.3%	8000	1	3	mis_chr12_25245351_C_A	KRAS G12C	TRUE	1.2
1356	1-1.3%	8000	1	3	mis_chr12_25245351_C_G	KRAS G12R	TRUE	1.1125
1357	1-1.3%	8000	1	3	mis_chr12_25245351_C_T	KRAS G12S	TRUE	1.375
1358	1-1.3%	8000	1	3	mis_chr15_90088606_C_T	IDH2 R172K	TRUE	0.975
1359	1-1.3%	8000	1	3	mis_chr15_90088702_C_T	IDH2 R140Q	TRUE	1.325
1360	1-1.3%	8000	1	3	mis_chr19_3118944_A_T	GNA11 Q209L	TRUE	1.225
1361	1-1.3%	8000	1	3	mis_chr2_208248388_C_T	IDH1 R132H	TRUE	1.3
1362	1-1.3%	8000	1	3	mis_chr2_208248389_G_A	IDH1 R132C	TRUE	1.0375
1363	1-1.3%	8000	1	3	mis_chr2_29220829_G_T	ALK F1174L	TRUE	1.55
1364	1-1.3%	8000	1	3	mis_chr3_179218294_G_A	PIK3CA E542K	TRUE	0.9
1365	1-1.3%	8000	1	3	mis_chr3_179218303_G_A	PIK3CA E545K	TRUE	1.2125
1366	1-1.3%	8000	1	3	mis_chr4_54285926_A_T	PDGFRA D842V	TRUE	0.95
1367	1-1.3%	8000	1	3	mis_chr4_54733155_A_T	KIT D816V	TRUE	1.825
1368	1-1.3%	8000	1	3	mis_chr7_116783374_T_G	MET Y1253D	TRUE	1
1369	1-1.3%	8000	1	3	mis_chr7_140753336_A_C	BRAF V600G	TRUE	0.7625
1370	1-1.3%	8000	1	3	mis_chr7_140753336_AC_CT	BRAF V600R	TRUE	0.7375
1371	1-1.3%	8000	1	3	mis_chr7_140753336_AC_TT	BRAF V600K	TRUE	0.7875
1372	1-1.3%	8000	1	3	mis_chr7_140753337_C_T	BRAF V600M	TRUE	0.9375
1373	1-1.3%	8000	1	3	mis_chr7_55181378_C_T	EGFR T790M	TRUE	1.0875
1374	1-1.3%	8000	1	3	mis_chr7_55191822_T_G	EGFR L858R	TRUE	0.9625
1375	1-1.3%	8000	1	3	mis_chr7_55191831_T_A	EGFR L861Q	TRUE	1.0875
1376	1-1.3%	8000	1	3	mis_chr9_77794572_T_A	GNAQ Q209L	TRUE	1.425
1377	1-1.3%	8000	1	3	mis_chr10_121520163_G_C	FGFR2 S252W	TRUE	1.025
1378	1-1.3%	8000	1	3	mis_chr1_114713907_T_A	NRAS Q61H	TRUE	1.2875
1379	1-1.3%	8000	1	3	mis_chr1_114713908_T_A	NRAS Q61L	TRUE	1.5375
1380	1-1.3%	8000	1	3	mis_chr1_114713908_T_C	NRAS Q61R	TRUE	1.05
1381	1-1.3%	8000	1	3	mis_chr1_114713909_G_T	NRAS Q61K	TRUE	0.75
1382	1-1.3%	8000	1	3	mis_chr12_25227341_T_G	KRAS Q61H	TRUE	1.375
1383	1-1.3%	8000	1	3	mis_chr12_25227342_T_A	KRAS Q61L	TRUE	1.475
1384	1-1.3%	8000	1	3	mis_chr12_25245350_C_A	KRAS G12V	TRUE	0.8625
1385	1-1.3%	8000	1	3	mis_chr12_25245350_C_G	KRAS G12A	TRUE	1.225
1386	1-1.3%	8000	1	3	mis_chr12_25245350_C_T	KRAS G12D	TRUE	1.175
1387	1-1.3%	8000	1	3	mis_chr12_25245351_C_A	KRAS G12C	TRUE	1.3
1388	1-1.3%	8000	1	3	mis_chr12_25245351_C_G	KRAS G12R	TRUE	0.6
1389	1-1.3%	8000	1	3	mis_chr12_25245351_C_T	KRAS G12S	TRUE	1.425
1390	1-1.3%	8000	1	3	mis_chr15_90088606_C_T	IDH2 R172K	TRUE	1.3
1391	1-1.3%	8000	1	3	mis_chr15_90088702_C_T	IDH2 R140Q	TRUE	1.125
1392	1-1.3%	8000	1	3	mis_chr19_3118944_A_T	GNA11 Q209L	TRUE	0.925
1393	1-1.3%	8000	1	3	mis_chr2_208248388_C_T	IDH1 R132H	TRUE	1.325
1394	1-1.3%	8000	1	3	mis_chr2_208248389_G_A	IDH1 R132C	TRUE	1.6625
1395	1-1.3%	8000	1	3	mis_chr2_29220829_G_T	ALK F1174L	TRUE	0.9
1396	1-1.3%	8000	1	3	mis_chr3_179218294_G_A	PIK3CA E542K	TRUE	0.9375
1397	1-1.3%	8000	1	3	mis_chr3_179218303_G_A	PIK3CA E545K	TRUE	0.9375
1398	1-1.3%	8000	1	3	mis_chr4_54285926_A_T	PDGFRA D842V	TRUE	1.15
1399	1-1.3%	8000	1	3	mis_chr4_54733155_A_T	KIT D816V	TRUE	0.825
1400	1-1.3%	8000	1	3	mis_chr7_116783374_T_G	MET Y1253D	TRUE	0.75
1401	1-1.3%	8000	1	3	mis_chr7_140753336_A_C	BRAF V600G	TRUE	0.875
1402	1-1.3%	8000	1	3	mis_chr7_140753336_AC_CT	BRAF V600R	TRUE	1.2875
1403	1-1.3%	8000	1	3	mis_chr7_140753336_AC_TT	BRAF V600K	TRUE	0.7125
1404	1-1.3%	8000	1	3	mis_chr7_140753337_C_T	BRAF V600M	TRUE	1.325
1405	1-1.3%	8000	1	3	mis_chr7_55181378_C_T	EGFR T790M	TRUE	0.875
1406	1-1.3%	8000	1	3	mis_chr7_55191822_T_G	EGFR L858R	TRUE	1.0375
1407	1-1.3%	8000	1	3	mis_chr7_55191831_T_A	EGFR L861Q	TRUE	1.1875
1408	1-1.3%	8000	1	3	mis_chr9_77794572_T_A	GNAQ Q209L	TRUE	1.225
1409	1-1.3%	8000	1	3	mis_chr10_121520163_G_C	FGFR2 S252W	TRUE	0.8
1410	1-1.3%	8000	1	3	mis_chr1_114713907_T_A	NRAS Q61H	TRUE	1.35
1411	1-1.3%	8000	1	3	mis_chr1_114713908_T_A	NRAS Q61L	TRUE	1.0625
1412	1-1.3%	8000	1	3	mis_chr1_114713908_T_C	NRAS Q61R	TRUE	1.2375
1413	1-1.3%	8000	1	3	mis_chr1_114713909_G_T	NRAS Q61K	TRUE	1.0375
1414	1-1.3%	8000	1	3	mis_chr12_25227341_T_G	KRAS Q61H	TRUE	1.325
1415	1-1.3%	8000	1	3	mis_chr12_25227342_T_A	KRAS Q61L	TRUE	1.1
1416	1-1.3%	8000	1	3	mis_chr12_25245350_C_A	KRAS G12V	TRUE	1.25
1417	1-1.3%	8000	1	3	mis_chr12_25245350_C_G	KRAS G12A	TRUE	1.0875
1418	1-1.3%	8000	1	3	mis_chr12_25245350_C_T	KRAS G12D	TRUE	1.6375
1419	1-1.3%	8000	1	3	mis_chr12_25245351_C_A	KRAS G12C	TRUE	1.55
1420	1-1.3%	8000	1	3	mis_chr12_25245351_C_G	KRAS G12R	TRUE	0.7875
1421	1-1.3%	8000	1	3	mis_chr12_25245351_C_T	KRAS G12S	TRUE	0.9625
1422	1-1.3%	8000	1	3	mis_chr15_90088606_C_T	IDH2 R172K	TRUE	1.275
1423	1-1.3%	8000	1	3	mis_chr15_90088702_C_T	IDH2 R140Q	TRUE	0.75
1424	1-1.3%	8000	1	3	mis_chr19_3118944_A_T	GNA11 Q209L	TRUE	0.925
1425	1-1.3%	8000	1	3	mis_chr2_208248388_C_T	IDH1 R132H	TRUE	1.1875
1426	1-1.3%	8000	1	3	mis_chr2_208248389_G_A	IDH1 R132C	TRUE	1.325
1427	1-1.3%	8000	1	3	mis_chr2_29220829_G_T	ALK F1174L	TRUE	0.925
1428	1-1.3%	8000	1	3	mis_chr3_179218294_G_A	PIK3CA E542K	TRUE	1.15
1429	1-1.3%	8000	1	3	mis_chr3_179218303_G_A	PIK3CA E545K	TRUE	1.0125
1430	1-1.3%	8000	1	3	mis_chr4_54285926_A_T	PDGFRA D842V	TRUE	1.275
1431	1-1.3%	8000	1	3	mis_chr4_54733155_A_T	KIT D816V	TRUE	1.325
1432	1-1.3%	8000	1	3	mis_chr7_116783374_T_G	MET Y1253D	TRUE	1.15
1433	1-1.3%	8000	1	3	mis_chr7_140753336_A_C	BRAF V600G	TRUE	0.6375
1434	1-1.3%	8000	1	3	mis_chr7_140753336_AC_CT	BRAF V600R	TRUE	1.2
1435	1-1.3%	8000	1	3	mis_chr7_140753336_AC_TT	BRAF V600K	TRUE	0.6875
1436	1-1.3%	8000	1	3	mis_chr7_140753337_C_T	BRAF V600M	TRUE	0.5375
1437	1-1.3%	8000	1	3	mis_chr7_55181378_C_T	EGFR T790M	TRUE	0.825
1438	1-1.3%	8000	1	3	mis_chr7_55191822_T_G	EGFR L858R	TRUE	0.8875
1439	1-1.3%	8000	1	3	mis_chr7_55191831_T_A	EGFR L861Q	TRUE	1.075
1440	1-1.3%	8000	1	3	mis_chr9_77794572_T_A	GNAQ Q209L	TRUE	1.2
1441	0.06-0.08%	8000	1	3	mis_chr10_121520163_G_C	FGFR2 S252W	FALSE	Not detected
1442	0.06-0.08%	8000	1	3	mis_chr1_114713907_T_A	NRAS Q61H	FALSE	Not detected
1443	0.06-0.08%	8000	1	3	mis_chr1_114713908_T_A	NRAS Q61L	TRUE	0.075
1444	0.06-0.08%	8000	1	3	mis_chr1_114713908_T_C	NRAS Q61R	TRUE	0.125
1445	0.06-0.08%	8000	1	3	mis_chr1_114713909_G_T	NRAS Q61K	FALSE	Not detected
1446	0.06-0.08%	8000	1	3	mis_chr12_25227341_T_G	KRAS Q61H	TRUE	0.0875
1447	0.06-0.08%	8000	1	3	mis_chr12_25227342_T_A	KRAS Q61L	FALSE	Not detected
1448	0.06-0.08%	8000	1	3	mis_chr12_25245350_C_A	KRAS G12V	TRUE	0.075
1449	0.06-0.08%	8000	1	3	mis_chr12_25245350_C_G	KRAS G12A	TRUE	0.075
1450	0.06-0.08%	8000	1	3	mis_chr12_25245350_C_T	KRAS G12D	TRUE	0.125
1451	0.06-0.08%	8000	1	3	mis_chr12_25245351_C_A	KRAS G12C	TRUE	0.1
1452	0.06-0.08%	8000	1	3	mis_chr12_25245351_C_G	KRAS G12R	FALSE	Not detected
1453	0.06-0.08%	8000	1	3	mis_chr12_25245351_C_T	KRAS G12S	FALSE	Not detected
1454	0.06-0.08%	8000	1	3	mis_chr15_90088606_C_T	IDH2 R172K	FALSE	Not detected
1455	0.06-0.08%	8000	1	3	mis_chr15_90088702_C_T	IDH2 R140Q	FALSE	Not detected
1456	0.06-0.08%	8000	1	3	mis_chr19_3118944_A_T	GNA11 Q209L	FALSE	Not detected
1457	0.06-0.08%	8000	1	3	mis_chr2_208248388_C_T	IDH1 R132H	TRUE	0.125
1458	0.06-0.08%	8000	1	3	mis_chr2_208248389_G_A	IDH1 R132C	TRUE	0.1
1459	0.06-0.08%	8000	1	3	mis_chr2_29220829_G_T	ALK F1174L	FALSE	Not detected
1460	0.06-0.08%	8000	1	3	mis_chr3_179218294_G_A	PIK3CA E542K	FALSE	Not detected
1461	0.06-0.08%	8000	1	3	mis_chr3_179218303_G_A	PIK3CA E545K	TRUE	0.0875
1462	0.06-0.08%	8000	1	3	mis_chr4_54285926_A_T	PDGFRA D842V	FALSE	Not detected
1463	0.06-0.08%	8000	1	3	mis_chr4_54733155_A_T	KIT D816V	FALSE	Not detected
1464	0.06-0.08%	8000	1	3	mis_chr7_116783374_T_G	MET Y1253D	FALSE	Not detected
1465	0.06-0.08%	8000	1	3	mis_chr7_140753336_A_C	BRAF V600G	FALSE	Not detected
1466	0.06-0.08%	8000	1	3	mis_chr7_140753336_AC_CT	BRAF V600R	FALSE	Not detected
1467	0.06-0.08%	8000	1	3	mis_chr7_140753336_AC_TT	BRAF V600K	FALSE	Not detected
1468	0.06-0.08%	8000	1	3	mis_chr7_140753337_C_T	BRAF V600M	FALSE	Not detected
1469	0.06-0.08%	8000	1	3	mis_chr7_55181378_C_T	EGFR T790M	FALSE	Not detected
1470	0.06-0.08%	8000	1	3	mis_chr7_55191822_T_G	EGFR L858R	TRUE	0.0625
1471	0.06-0.08%	8000	1	3	mis_chr7_55191831_T_A	EGFR L861Q	TRUE	0.075
1472	0.06-0.08%	8000	1	3	mis_chr9_77794572_T_A	GNAQ Q209L	FALSE	Not detected
1473	0.06-0.08%	8000	1	3	mis_chr10_121520163_G_C	FGFR2 S252W	FALSE	Not detected
1474	0.06-0.08%	8000	1	3	mis_chr1_114713907_T_A	NRAS Q61H	FALSE	Not detected
1475	0.06-0.08%	8000	1	3	mis_chr1_114713908_T_A	NRAS Q61L	FALSE	Not detected
1476	0.06-0.08%	8000	1	3	mis_chr1_114713908_T_C	NRAS Q61R	TRUE	0.1125
1477	0.06-0.08%	8000	1	3	mis_chr1_114713909_G_T	NRAS Q61K	FALSE	Not detected
1478	0.06-0.08%	8000	1	3	mis_chr12_25227341_T_G	KRAS Q61H	TRUE	0.0625
1479	0.06-0.08%	8000	1	3	mis_chr12_25227342_T_A	KRAS Q61L	TRUE	0.1125
1480	0.06-0.08%	8000	1	3	mis_chr12_25245350_C_A	KRAS G12V	TRUE	0.0875
1481	0.06-0.08%	8000	1	3	mis_chr12_25245350_C_G	KRAS G12A	TRUE	0.05
1482	0.06-0.08%	8000	1	3	mis_chr12_25245350_C_T	KRAS G12D	FALSE	Not detected
1483	0.06-0.08%	8000	1	3	mis_chr12_25245351_C_A	KRAS G12C	TRUE	0.075
1484	0.06-0.08%	8000	1	3	mis_chr12_25245351_C_G	KRAS G12R	FALSE	Not detected
1485	0.06-0.08%	8000	1	3	mis_chr12_25245351_C_T	KRAS G12S	FALSE	Not detected
1486	0.06-0.08%	8000	1	3	mis_chr15_90088606_C_T	IDH2 R172K	FALSE	Not detected
1487	0.06-0.08%	8000	1	3	mis_chr15_90088702_C_T	IDH2 R140Q	TRUE	0.15
1488	0.06-0.08%	8000	1	3	mis_chr19_3118944_A_T	GNA11 Q209L	FALSE	Not detected
1489	0.06-0.08%	8000	1	3	mis_chr2_208248388_C_T	IDH1 R132H	FALSE	Not detected
1490	0.06-0.08%	8000	1	3	mis_chr2_208248389_G_A	IDH1 R132C	TRUE	0.15
1491	0.06-0.08%	8000	1	3	mis_chr2_29220829_G_T	ALK F1174L	FALSE	Not detected
1492	0.06-0.08%	8000	1	3	mis_chr3_179218294_G_A	PIK3CA E542K	FALSE	Not detected
1493	0.06-0.08%	8000	1	3	mis_chr3_179218303_G_A	PIK3CA E545K	FALSE	Not detected
1494	0.06-0.08%	8000	1	3	mis_chr4_54285926_A_T	PDGFRA D842V	FALSE	Not detected
1495	0.06-0.08%	8000	1	3	mis_chr4_54733155_A_T	KIT D816V	TRUE	0.175
1496	0.06-0.08%	8000	1	3	mis_chr7_116783374_T_G	MET Y1253D	FALSE	Not detected
1497	0.06-0.08%	8000	1	3	mis_chr7_140753336_A_C	BRAF V600G	FALSE	Not detected
1498	0.06-0.08%	8000	1	3	mis_chr7_140753336_AC_CT	BRAF V600R	FALSE	Not detected
1499	0.06-0.08%	8000	1	3	mis_chr7_140753336_AC_TT	BRAF V600K	TRUE	0.15
1500	0.06-0.08%	8000	1	3	mis_chr7_140753337_C_T	BRAF V600M	FALSE	Not detected
1501	0.06-0.08%	8000	1	3	mis_chr7_55181378_C_T	EGFR T790M	TRUE	0.0625
1502	0.06-0.08%	8000	1	3	mis_chr7_55191822_T_G	EGFR L858R	TRUE	0.05
1503	0.06-0.08%	8000	1	3	mis_chr7_55191831_T_A	EGFR L861Q	TRUE	0.0625
1504	0.06-0.08%	8000	1	3	mis_chr9_77794572_T_A	GNAQ Q209L	FALSE	Not detected
1505	0.06-0.08%	8000	1	3	mis_chr10_121520163_G_C	FGFR2 S252W	FALSE	Not detected
1506	0.06-0.08%	8000	1	3	mis_chr1_114713907_T_A	NRAS Q61H	TRUE	0.1125
1507	0.06-0.08%	8000	1	3	mis_chr1_114713908_T_A	NRAS Q61L	FALSE	Not detected
1508	0.06-0.08%	8000	1	3	mis_chr1_114713908_T_C	NRAS Q61R	FALSE	Not detected
1509	0.06-0.08%	8000	1	3	mis_chr1_114713909_G_T	NRAS Q61K	FALSE	Not detected
1510	0.06-0.08%	8000	1	3	mis_chr12_25227341_T_G	KRAS Q61H	TRUE	0.0875
1511	0.06-0.08%	8000	1	3	mis_chr12_25227342_T_A	KRAS Q61L	TRUE	0.125
1512	0.06-0.08%	8000	1	3	mis_chr12_25245350_C_A	KRAS G12V	TRUE	0.075
1513	0.06-0.08%	8000	1	3	mis_chr12_25245350_C_G	KRAS G12A	TRUE	0.025
1514	0.06-0.08%	8000	1	3	mis_chr12_25245350_C_T	KRAS G12D	TRUE	0.0875
1515	0.06-0.08%	8000	1	3	mis_chr12_25245351_C_A	KRAS G12C	TRUE	0.05
1516	0.06-0.08%	8000	1	3	mis_chr12_25245351_C_G	KRAS G12R	TRUE	0.0625
1517	0.06-0.08%	8000	1	3	mis_chr12_25245351_C_T	KRAS G12S	TRUE	0.1
1518	0.06-0.08%	8000	1	3	mis_chr15_90088606_C_T	IDH2 R172K	FALSE	Not detected
1519	0.06-0.08%	8000	1	3	mis_chr15_90088702_C_T	IDH2 R140Q	FALSE	Not detected
1520	0.06-0.08%	8000	1	3	mis_chr19_3118944_A_T	GNA11 Q209L	FALSE	Not detected
1521	0.06-0.08%	8000	1	3	mis_chr2_208248388_C_T	IDH1 R132H	TRUE	0.1625
1522	0.06-0.08%	8000	1	3	mis_chr2_208248389_G_A	IDH1 R132C	TRUE	0.1375
1523	0.06-0.08%	8000	1	3	mis_chr2_29220829_G_T	ALK F1174L	FALSE	Not detected
1524	0.06-0.08%	8000	1	3	mis_chr3_179218294_G_A	PIK3CA E542K	TRUE	0.15
1525	0.06-0.08%	8000	1	3	mis_chr3_179218303_G_A	PIK3CA E545K	FALSE	Not detected
1526	0.06-0.08%	8000	1	3	mis_chr4_54285926_A_T	PDGFRA D842V	FALSE	Not detected
1527	0.06-0.08%	8000	1	3	mis_chr4_54733155_A_T	KIT D816V	FALSE	Not detected
1528	0.06-0.08%	8000	1	3	mis_chr7_116783374_T_G	MET Y1253D	FALSE	Not detected
1529	0.06-0.08%	8000	1	3	mis_chr7_140753336_A_C	BRAF V600G	FALSE	Not detected
1530	0.06-0.08%	8000	1	3	mis_chr7_140753336_AC_CT	BRAF V600R	FALSE	Not detected
1531	0.06-0.08%	8000	1	3	mis_chr7_140753336_AC_TT	BRAF V600K	FALSE	Not detected
1532	0.06-0.08%	8000	1	3	mis_chr7_140753337_C_T	BRAF V600M	FALSE	Not detected
1533	0.06-0.08%	8000	1	3	mis_chr7_55181378_C_T	EGFR T790M	TRUE	0.15
1534	0.06-0.08%	8000	1	3	mis_chr7_55191822_T_G	EGFR L858R	TRUE	0.075
1535	0.06-0.08%	8000	1	3	mis_chr7_55191831_T_A	EGFR L861Q	FALSE	Not detected
1536	0.06-0.08%	8000	1	3	mis_chr9_77794572_T_A	GNAQ Q209L	FALSE	Not detected
1537	0.13-0.16%	8000	1	3	mis_chr10_121520163_G_C	FGFR2 S252W	TRUE	0.175
1538	0.13-0.16%	8000	1	3	mis_chr1_114713907_T_A	NRAS Q61H	TRUE	0.25
1539	0.13-0.16%	8000	1	3	mis_chr1_114713908_T_A	NRAS Q61L	TRUE	0.25
1540	0.13-0.16%	8000	1	3	mis_chr1_114713908_T_C	NRAS Q61R	TRUE	0.175
1541	0.13-0.16%	8000	1	3	mis_chr1_114713909_G_T	NRAS Q61K	TRUE	0.1875
1542	0.13-0.16%	8000	1	3	mis_chr12_25227341_T_G	KRAS Q61H	TRUE	0.0625
1543	0.13-0.16%	8000	1	3	mis_chr12_25227342_T_A	KRAS Q61L	TRUE	0.1625
1544	0.13-0.16%	8000	1	3	mis_chr12_25245350_C_A	KRAS G12V	TRUE	0.1125
1545	0.13-0.16%	8000	1	3	mis_chr12_25245350_C_G	KRAS G12A	TRUE	0.175
1546	0.13-0.16%	8000	1	3	mis_chr12_25245350_C_T	KRAS G12D	TRUE	0.125
1547	0.13-0.16%	8000	1	3	mis_chr12_25245351_C_A	KRAS G12C	TRUE	0.175
1548	0.13-0.16%	8000	1	3	mis_chr12_25245351_C_G	KRAS G12R	TRUE	0.1
1549	0.13-0.16%	8000	1	3	mis_chr12_25245351_C_T	KRAS G12S	TRUE	0.1375
1550	0.13-0.16%	8000	1	3	mis_chr15_90088606_C_T	IDH2 R172K	FALSE	Not detected
1551	0.13-0.16%	8000	1	3	mis_chr15_90088702_C_T	IDH2 R140Q	TRUE	0.25
1552	0.13-0.16%	8000	1	3	mis_chr19_3118944_A_T	GNA11 Q209L	FALSE	Not detected
1553	0.13-0.16%	8000	1	3	mis_chr2_208248388_C_T	IDH1 R132H	TRUE	0.1875
1554	0.13-0.16%	8000	1	3	mis_chr2_208248389_G_A	IDH1 R132C	TRUE	0.15
1555	0.13-0.16%	8000	1	3	mis_chr2_29220829_G_T	ALK F1174L	FALSE	Not detected
1556	0.13-0.16%	8000	1	3	mis_chr3_179218294_G_A	PIK3CA E542K	TRUE	0.1625
1557	0.13-0.16%	8000	1	3	mis_chr3_179218303_G_A	PIK3CA E545K	TRUE	0.15
1558	0.13-0.16%	8000	1	3	mis_chr4_54285926_A_T	PDGFRA D842V	TRUE	0.3
1559	0.13-0.16%	8000	1	3	mis_chr4_54733155_A_T	KIT D816V	FALSE	Not detected
1560	0.13-0.16%	8000	1	3	mis_chr7_116783374_T_G	MET Y1253D	TRUE	0.175
1561	0.13-0.16%	8000	1	3	mis_chr7_140753336_A_C	BRAF V600G	FALSE	Not detected
1562	0.13-0.16%	8000	1	3	mis_chr7_140753336_AC_CT	BRAF V600R	FALSE	Not detected
1563	0.13-0.16%	8000	1	3	mis_chr7_140753336_AC_TT	BRAF V600K	FALSE	Not detected
1564	0.13-0.16%	8000	1	3	mis_chr7_140753337_C_T	BRAF V600M	FALSE	Not detected
1565	0.13-0.16%	8000	1	3	mis_chr7_55181378_C_T	EGFR T790M	TRUE	0.2
1566	0.13-0.16%	8000	1	3	mis_chr7_55191822_T_G	EGFR L858R	TRUE	0.225
1567	0.13-0.16%	8000	1	3	mis_chr7_55191831_T_A	EGFR L861Q	TRUE	0.0875
1568	0.13-0.16%	8000	1	3	mis_chr9_77794572_T_A	GNAQ Q209L	FALSE	Not detected
1569	0.13-0.16%	8000	1	3	mis_chr10_121520163_G_C	FGFR2 S252W	FALSE	Not detected
1570	0.13-0.16%	8000	1	3	mis_chr1_114713907_T_A	NRAS Q61H	TRUE	0.2375
1571	0.13-0.16%	8000	1	3	mis_chr1_114713908_T_A	NRAS Q61L	TRUE	0.2
1572	0.13-0.16%	8000	1	3	mis_chr1_114713908_T_C	NRAS Q61R	TRUE	0.225
1573	0.13-0.16%	8000	1	3	mis_chr1_114713909_G_T	NRAS Q61K	TRUE	0.175
1574	0.13-0.16%	8000	1	3	mis_chr12_25227341_T_G	KRAS Q61H	TRUE	0.0875
1575	0.13-0.16%	8000	1	3	mis_chr12_25227342_T_A	KRAS Q61L	TRUE	0.225
1576	0.13-0.16%	8000	1	3	mis_chr12_25245350_C_A	KRAS G12V	TRUE	0.225
1577	0.13-0.16%	8000	1	3	mis_chr12_25245350_C_G	KRAS G12A	TRUE	0.0625
1578	0.13-0.16%	8000	1	3	mis_chr12_25245350_C_T	KRAS G12D	TRUE	0.175
1579	0.13-0.16%	8000	1	3	mis_chr12_25245351_C_A	KRAS G12C	TRUE	0.1125
1580	0.13-0.16%	8000	1	3	mis_chr12_25245351_C_G	KRAS G12R	TRUE	0.1125
1581	0.13-0.16%	8000	1	3	mis_chr12_25245351_C_T	KRAS G12S	TRUE	0.1625
1582	0.13-0.16%	8000	1	3	mis_chr15_90088606_C_T	IDH2 R172K	TRUE	0.25
1583	0.13-0.16%	8000	1	3	mis_chr15_90088702_C_T	IDH2 R140Q	FALSE	Not detected
1584	0.13-0.16%	8000	1	3	mis_chr19_3118944_A_T	GNA11 Q209L	FALSE	Not detected
1585	0.13-0.16%	8000	1	3	mis_chr2_208248388_C_T	IDH1 R132H	FALSE	Not detected
1586	0.13-0.16%	8000	1	3	mis_chr2_208248389_G_A	IDH1 R132C	TRUE	0.1375
1587	0.13-0.16%	8000	1	3	mis_chr2_29220829_G_T	ALK F1174L	FALSE	Not detected
1588	0.13-0.16%	8000	1	3	mis_chr3_179218294_G_A	PIK3CA E542K	FALSE	Not detected
1589	0.13-0.16%	8000	1	3	mis_chr3_179218303_G_A	PIK3CA E545K	TRUE	0.15
1590	0.13-0.16%	8000	1	3	mis_chr4_54285926_A_T	PDGFRA D842V	FALSE	Not detected
1591	0.13-0.16%	8000	1	3	mis_chr4_54733155_A_T	KIT D816V	TRUE	0.175
1592	0.13-0.16%	8000	1	3	mis_chr7_116783374_T_G	MET Y1253D	TRUE	0.125
1593	0.13-0.16%	8000	1	3	mis_chr7_140753336_A_C	BRAF V600G	FALSE	Not detected
1594	0.13-0.16%	8000	1	3	mis_chr7_140753336_AC_CT	BRAF V600R	FALSE	Not detected
1595	0.13-0.16%	8000	1	3	mis_chr7_140753336_AC_TT	BRAF V600K	FALSE	Not detected
1596	0.13-0.16%	8000	1	3	mis_chr7_140753337_C_T	BRAF V600M	FALSE	Not detected
1597	0.13-0.16%	8000	1	3	mis_chr7_55181378_C_T	EGFR T790M	TRUE	0.1375
1598	0.13-0.16%	8000	1	3	mis_chr7_55191822_T_G	EGFR L858R	TRUE	0.0875
1599	0.13-0.16%	8000	1	3	mis_chr7_55191831_T_A	EGFR L861Q	TRUE	0.175
1600	0.13-0.16%	8000	1	3	mis_chr9_77794572_T_A	GNAQ Q209L	FALSE	Not detected
1601	0.13-0.16%	8000	1	3	mis_chr10_121520163_G_C	FGFR2 S252W	TRUE	0.225
1602	0.13-0.16%	8000	1	3	mis_chr1_114713907_T_A	NRAS Q61H	TRUE	0.225
1603	0.13-0.16%	8000	1	3	mis_chr1_114713908_T_A	NRAS Q61L	TRUE	0.125
1604	0.13-0.16%	8000	1	3	mis_chr1_114713908_T_C	NRAS Q61R	TRUE	0.175
1605	0.13-0.16%	8000	1	3	mis_chr1_114713909_G_T	NRAS Q61K	TRUE	0.0375
1606	0.13-0.16%	8000	1	3	mis_chr12_25227341_T_G	KRAS Q61H	TRUE	0.175
1607	0.13-0.16%	8000	1	3	mis_chr12_25227342_T_A	KRAS Q61L	TRUE	0.2
1608	0.13-0.16%	8000	1	3	mis_chr12_25245350_C_A	KRAS G12V	TRUE	0.2
1609	0.13-0.16%	8000	1	3	mis_chr12_25245350_C_G	KRAS G12A	TRUE	0.175
1610	0.13-0.16%	8000	1	3	mis_chr12_25245350_C_T	KRAS G12D	TRUE	0.1125
1611	0.13-0.16%	8000	1	3	mis_chr12_25245351_C_A	KRAS G12C	TRUE	0.1625
1612	0.13-0.16%	8000	1	3	mis_chr12_25245351_C_G	KRAS G12R	TRUE	0.0875
1613	0.13-0.16%	8000	1	3	mis_chr12_25245351_C_T	KRAS G12S	TRUE	0.075
1614	0.13-0.16%	8000	1	3	mis_chr15_90088606_C_T	IDH2 R172K	TRUE	0.225
1615	0.13-0.16%	8000	1	3	mis_chr15_90088702_C_T	IDH2 R140Q	TRUE	0.2
1616	0.13-0.16%	8000	1	3	mis_chr19_3118944_A_T	GNA11 Q209L	TRUE	0.25
1617	0.13-0.16%	8000	1	3	mis_chr2_208248388_C_T	IDH1 R132H	TRUE	0.1375
1618	0.13-0.16%	8000	1	3	mis_chr2_208248389_G_A	IDH1 R132C	TRUE	0.0875
1619	0.13-0.16%	8000	1	3	mis_chr2_29220829_G_T	ALK F1174L	FALSE	Not detected
1620	0.13-0.16%	8000	1	3	mis_chr3_179218294_G_A	PIK3CA E542K	FALSE	Not detected
1621	0.13-0.16%	8000	1	3	mis_chr3_179218303_G_A	PIK3CA E545K	TRUE	0.15
1622	0.13-0.16%	8000	1	3	mis_chr4_54285926_A_T	PDGFRA D842V	FALSE	Not detected
1623	0.13-0.16%	8000	1	3	mis_chr4_54733155_A_T	KIT D816V	FALSE	Not detected
1624	0.13-0.16%	8000	1	3	mis_chr7_116783374_T_G	MET Y1253D	FALSE	Not detected
1625	0.13-0.16%	8000	1	3	mis_chr7_140753336_A_C	BRAF V600G	FALSE	Not detected
1626	0.13-0.16%	8000	1	3	mis_chr7_140753336_AC_CT	BRAF V600R	TRUE	0.1375
1627	0.13-0.16%	8000	1	3	mis_chr7_140753336_AC_TT	BRAF V600K	TRUE	0.15
1628	0.13-0.16%	8000	1	3	mis_chr7_140753337_C_T	BRAF V600M	FALSE	Not detected
1629	0.13-0.16%	8000	1	3	mis_chr7_55181378_C_T	EGFR T790M	TRUE	0.175
1630	0.13-0.16%	8000	1	3	mis_chr7_55191822_T_G	EGFR L858R	TRUE	0.15
1631	0.13-0.16%	8000	1	3	mis_chr7_55191831_T_A	EGFR L861Q	TRUE	0.1
1632	0.13-0.16%	8000	1	3	mis_chr9_77794572_T_A	GNAQ Q209L	FALSE	Not detected
1633	0.25-0.33%	8000	1	3	mis_chr10_121520163_G_C	FGFR2 S252W	FALSE	Not detected
1634	0.25-0.33%	8000	1	3	mis_chr1_114713907_T_A	NRAS Q61H	TRUE	0.325
1635	0.25-0.33%	8000	1	3	mis_chr1_114713908_T_A	NRAS Q61L	TRUE	0.175
1636	0.25-0.33%	8000	1	3	mis_chr1_114713908_T_C	NRAS Q61R	TRUE	0.4125
1637	0.25-0.33%	8000	1	3	mis_chr1_114713909_G_T	NRAS Q61K	TRUE	0.2375
1638	0.25-0.33%	8000	1	3	mis_chr12_25227341_T_G	KRAS Q61H	TRUE	0.275
1639	0.25-0.33%	8000	1	3	mis_chr12_25227342_T_A	KRAS Q61L	TRUE	0.4375
1640	0.25-0.33%	8000	1	3	mis_chr12_25245350_C_A	KRAS G12V	TRUE	0.3125
1641	0.25-0.33%	8000	1	3	mis_chr12_25245350_C_G	KRAS G12A	TRUE	0.325
1642	0.25-0.33%	8000	1	3	mis_chr12_25245350_C_T	KRAS G12D	TRUE	0.3375
1643	0.25-0.33%	8000	1	3	mis_chr12_25245351_C_A	KRAS G12C	TRUE	0.4375
1644	0.25-0.33%	8000	1	3	mis_chr12_25245351_C_G	KRAS G12R	TRUE	0.2125
1645	0.25-0.33%	8000	1	3	mis_chr12_25245351_C_T	KRAS G12S	TRUE	0.4
1646	0.25-0.33%	8000	1	3	mis_chr15_90088606_C_T	IDH2 R172K	TRUE	0.225
1647	0.25-0.33%	8000	1	3	mis_chr15_90088702_C_T	IDH2 R140Q	TRUE	0.4
1648	0.25-0.33%	8000	1	3	mis_chr19_3118944_A_T	GNA11 Q209L	TRUE	0.2
1649	0.25-0.33%	8000	1	3	mis_chr2_208248388_C_T	IDH1 R132H	TRUE	0.325
1650	0.25-0.33%	8000	1	3	mis_chr2_208248389_G_A	IDH1 R132C	TRUE	0.2875
1651	0.25-0.33%	8000	1	3	mis_chr2_29220829_G_T	ALK F1174L	FALSE	Not detected
1652	0.25-0.33%	8000	1	3	mis_chr3_179218294_G_A	PIK3CA E542K	TRUE	0.225
1653	0.25-0.33%	8000	1	3	mis_chr3_179218303_G_A	PIK3CA E545K	TRUE	0.2375
1654	0.25-0.33%	8000	1	3	mis_chr4_54285926_A_T	PDGFRA D842V	FALSE	Not detected
1655	0.25-0.33%	8000	1	3	mis_chr4_54733155_A_T	KIT D816V	TRUE	0.3
1656	0.25-0.33%	8000	1	3	mis_chr7_116783374_T_G	MET Y1253D	TRUE	0.425
1657	0.25-0.33%	8000	1	3	mis_chr7_140753336_A_C	BRAF V600G	TRUE	0.2875
1658	0.25-0.33%	8000	1	3	mis_chr7_140753336_AC_CT	BRAF V600R	TRUE	0.3
1659	0.25-0.33%	8000	1	3	mis_chr7_140753336_AC_TT	BRAF V600K	TRUE	0.2625
1660	0.25-0.33%	8000	1	3	mis_chr7_140753337_C_T	BRAF V600M	TRUE	0.2875
1661	0.25-0.33%	8000	1	3	mis_chr7_55181378_C_T	EGFR T790M	TRUE	0.2375
1662	0.25-0.33%	8000	1	3	mis_chr7_55191822_T_G	EGFR L858R	TRUE	0.25
1663	0.25-0.33%	8000	1	3	mis_chr7_55191831_T_A	EGFR L861Q	TRUE	0.2
1664	0.25-0.33%	8000	1	3	mis_chr9_77794572_T_A	GNAQ Q209L	TRUE	0.25
1665	0.25-0.33%	8000	1	3	mis_chr10_121520163_G_C	FGFR2 S252W	TRUE	0.2
1666	0.25-0.33%	8000	1	3	mis_chr1_114713907_T_A	NRAS Q61H	TRUE	0.375
1667	0.25-0.33%	8000	1	3	mis_chr1_114713908_T_A	NRAS Q61L	TRUE	0.25
1668	0.25-0.33%	8000	1	3	mis_chr1_114713908_T_C	NRAS Q61R	TRUE	0.5
1669	0.25-0.33%	8000	1	3	mis_chr1_114713909_G_T	NRAS Q61K	TRUE	0.375
1670	0.25-0.33%	8000	1	3	mis_chr12_25227341_T_G	KRAS Q61H	TRUE	0.225
1671	0.25-0.33%	8000	1	3	mis_chr12_25227342_T_A	KRAS Q61L	TRUE	0.35
1672	0.25-0.33%	8000	1	3	mis_chr12_25245350_C_A	KRAS G12V	TRUE	0.2125
1673	0.25-0.33%	8000	1	3	mis_chr12_25245350_C_G	KRAS G12A	TRUE	0.25
1674	0.25-0.33%	8000	1	3	mis_chr12_25245350_C_T	KRAS G12D	TRUE	0.3
1675	0.25-0.33%	8000	1	3	mis_chr12_25245351_C_A	KRAS G12C	TRUE	0.2875
1676	0.25-0.33%	8000	1	3	mis_chr12_25245351_C_G	KRAS G12R	TRUE	0.3625
1677	0.25-0.33%	8000	1	3	mis_chr12_25245351_C_T	KRAS G12S	TRUE	0.3
1678	0.25-0.33%	8000	1	3	mis_chr15_90088606_C_T	IDH2 R172K	TRUE	0.175
1679	0.25-0.33%	8000	1	3	mis_chr15_90088702_C_T	IDH2 R140Q	TRUE	0.45
1680	0.25-0.33%	8000	1	3	mis_chr19_3118944_A_T	GNA11 Q209L	TRUE	0.35
1681	0.25-0.33%	8000	1	3	mis_chr2_208248388_C_T	IDH1 R132H	TRUE	0.3625
1682	0.25-0.33%	8000	1	3	mis_chr2_208248389_G_A	IDH1 R132C	TRUE	0.375
1683	0.25-0.33%	8000	1	3	mis_chr2_29220829_G_T	ALK F1174L	FALSE	Not detected
1684	0.25-0.33%	8000	1	3	mis_chr3_179218294_G_A	PIK3CA E542K	TRUE	0.3
1685	0.25-0.33%	8000	1	3	mis_chr3_179218303_G_A	PIK3CA E545K	TRUE	0.2625
1686	0.25-0.33%	8000	1	3	mis_chr4_54285926_A_T	PDGFRA D842V	TRUE	0.25
1687	0.25-0.33%	8000	1	3	mis_chr4_54733155_A_T	KIT D816V	FALSE	Not detected
1688	0.25-0.33%	8000	1	3	mis_chr7_116783374_T_G	MET Y1253D	TRUE	0.25
1689	0.25-0.33%	8000	1	3	mis_chr7_140753336_A_C	BRAF V600G	TRUE	0.1375
1690	0.25-0.33%	8000	1	3	mis_chr7_140753336_AC_CT	BRAF V600R	TRUE	0.2
1691	0.25-0.33%	8000	1	3	mis_chr7_140753336_AC_TT	BRAF V600K	FALSE	Not detected
1692	0.25-0.33%	8000	1	3	mis_chr7_140753337_C_T	BRAF V600M	TRUE	0.2125
1693	0.25-0.33%	8000	1	3	mis_chr7_55181378_C_T	EGFR T790M	TRUE	0.25
1694	0.25-0.33%	8000	1	3	mis_chr7_55191822_T_G	EGFR L858R	TRUE	0.3
1695	0.25-0.33%	8000	1	3	mis_chr7_55191831_T_A	EGFR L861Q	TRUE	0.1125
1696	0.25-0.33%	8000	1	3	mis_chr9_77794572_T_A	GNAQ Q209L	TRUE	0.25
1697	0.25-0.33%	8000	1	3	mis_chr10_121520163_G_C	FGFR2 S252W	TRUE	0.225
1698	0.25-0.33%	8000	1	3	mis_chr1_114713907_T_A	NRAS Q61H	TRUE	0.3875
1699	0.25-0.33%	8000	1	3	mis_chr1_114713908_T_A	NRAS Q61L	TRUE	0.325
1700	0.25-0.33%	8000	1	3	mis_chr1_114713908_T_C	NRAS Q61R	TRUE	0.3
1701	0.25-0.33%	8000	1	3	mis_chr1_114713909_G_T	NRAS Q61K	TRUE	0.3125
1702	0.25-0.33%	8000	1	3	mis_chr12_25227341_T_G	KRAS Q61H	TRUE	0.325
1703	0.25-0.33%	8000	1	3	mis_chr12_25227342_T_A	KRAS Q61L	TRUE	0.325
1704	0.25-0.33%	8000	1	3	mis_chr12_25245350_C_A	KRAS G12V	TRUE	0.225
1705	0.25-0.33%	8000	1	3	mis_chr12_25245350_C_G	KRAS G12A	TRUE	0.3375
1706	0.25-0.33%	8000	1	3	mis_chr12_25245350_C_T	KRAS G12D	TRUE	0.225
1707	0.25-0.33%	8000	1	3	mis_chr12_25245351_C_A	KRAS G12C	TRUE	0.3375
1708	0.25-0.33%	8000	1	3	mis_chr12_25245351_C_G	KRAS G12R	TRUE	0.2
1709	0.25-0.33%	8000	1	3	mis_chr12_25245351_C_T	KRAS G12S	TRUE	0.2375
1710	0.25-0.33%	8000	1	3	mis_chr15_90088606_C_T	IDH2 R172K	TRUE	0.4
1711	0.25-0.33%	8000	1	3	mis_chr15_90088702_C_T	IDH2 R140Q	TRUE	0.325
1712	0.25-0.33%	8000	1	3	mis_chr19_3118944_A_T	GNA11 Q209L	TRUE	0.525
1713	0.25-0.33%	8000	1	3	mis_chr2_208248388_C_T	IDH1 R132H	TRUE	0.2
1714	0.25-0.33%	8000	1	3	mis_chr2_208248389_G_A	IDH1 R132C	TRUE	0.35
1715	0.25-0.33%	8000	1	3	mis_chr2_29220829_G_T	ALK F1174L	FALSE	Not detected
1716	0.25-0.33%	8000	1	3	mis_chr3_179218294_G_A	PIK3CA E542K	TRUE	0.175
1717	0.25-0.33%	8000	1	3	mis_chr3_179218303_G_A	PIK3CA E545K	TRUE	0.4375
1718	0.25-0.33%	8000	1	3	mis_chr4_54285926_A_T	PDGFRA D842V	FALSE	Not detected
1719	0.25-0.33%	8000	1	3	mis_chr4_54733155_A_T	KIT D816V	FALSE	Not detected
1720	0.25-0.33%	8000	1	3	mis_chr7_116783374_T_G	MET Y1253D	FALSE	Not detected
1721	0.25-0.33%	8000	1	3	mis_chr7_140753336_A_C	BRAF V600G	TRUE	0.3125
1722	0.25-0.33%	8000	1	3	mis_chr7_140753336_AC_CT	BRAF V600R	FALSE	Not detected
1723	0.25-0.33%	8000	1	3	mis_chr7_140753336_AC_TT	BRAF V600K	TRUE	0.175
1724	0.25-0.33%	8000	1	3	mis_chr7_140753337_C_T	BRAF V600M	FALSE	Not detected
1725	0.25-0.33%	8000	1	3	mis_chr7_55181378_C_T	EGFR T790M	TRUE	0.2125
1726	0.25-0.33%	8000	1	3	mis_chr7_55191822_T_G	EGFR L858R	TRUE	0.2625
1727	0.25-0.33%	8000	1	3	mis_chr7_55191831_T_A	EGFR L861Q	TRUE	0.5
1728	0.25-0.33%	8000	1	3	mis_chr9_77794572_T_A	GNAQ Q209L	TRUE	0.2
1729	0.5-0.65%	8000	1	3	mis_chr10_121520163_G_C	FGFR2 S252W	TRUE	0.525
1730	0.5-0.65%	8000	1	3	mis_chr1_114713907_T_A	NRAS Q61H	TRUE	0.875
1731	0.5-0.65%	8000	1	3	mis_chr1_114713908_T_A	NRAS Q61L	TRUE	0.55
1732	0.5-0.65%	8000	1	3	mis_chr1_114713908_T_C	NRAS Q61R	TRUE	0.75
1733	0.5-0.65%	8000	1	3	mis_chr1_114713909_G_T	NRAS Q61K	TRUE	0.6125
1734	0.5-0.65%	8000	1	3	mis_chr12_25227341_T_G	KRAS Q61H	TRUE	0.55
1735	0.5-0.65%	8000	1	3	mis_chr12_25227342_T_A	KRAS Q61L	TRUE	0.65
1736	0.5-0.65%	8000	1	3	mis_chr12_25245350_C_A	KRAS G12V	TRUE	0.65
1737	0.5-0.65%	8000	1	3	mis_chr12_25245350_C_G	KRAS G12A	TRUE	0.6625
1738	0.5-0.65%	8000	1	3	mis_chr12_25245350_C_T	KRAS G12D	TRUE	0.725
1739	0.5-0.65%	8000	1	3	mis_chr12_25245351_C_A	KRAS G12C	TRUE	0.5625
1740	0.5-0.65%	8000	1	3	mis_chr12_25245351_C_G	KRAS G12R	TRUE	0.4875
1741	0.5-0.65%	8000	1	3	mis_chr12_25245351_C_T	KRAS G12S	TRUE	0.7
1742	0.5-0.65%	8000	1	3	mis_chr15_90088606_C_T	IDH2 R172K	TRUE	0.575
1743	0.5-0.65%	8000	1	3	mis_chr15_90088702_C_T	IDH2 R140Q	TRUE	0.575
1744	0.5-0.65%	8000	1	3	mis_chr19_3118944_A_T	GNA11 Q209L	TRUE	0.525
1745	0.5-0.65%	8000	1	3	mis_chr2_208248388_C_T	IDH1 R132H	TRUE	0.675
1746	0.5-0.65%	8000	1	3	mis_chr2_208248389_G_A	IDH1 R132C	TRUE	0.5625
1747	0.5-0.65%	8000	1	3	mis_chr2_29220829_G_T	ALK F1174L	TRUE	0.375
1748	0.5-0.65%	8000	1	3	mis_chr3_179218294_G_A	PIK3CA E542K	TRUE	0.5125
1749	0.5-0.65%	8000	1	3	mis_chr3_179218303_G_A	PIK3CA E545K	TRUE	0.425
1750	0.5-0.65%	8000	1	3	mis_chr4_54285926_A_T	PDGFRA D842V	TRUE	0.575
1751	0.5-0.65%	8000	1	3	mis_chr4_54733155_A_T	KIT D816V	TRUE	0.8
1752	0.5-0.65%	8000	1	3	mis_chr7_116783374_T_G	MET Y1253D	TRUE	0.775
1753	0.5-0.65%	8000	1	3	mis_chr7_140753336_A_C	BRAF V600G	TRUE	0.5125
1754	0.5-0.65%	8000	1	3	mis_chr7_140753336_AC_CT	BRAF V600R	TRUE	0.375
1755	0.5-0.65%	8000	1	3	mis_chr7_140753336_AC_TT	BRAF V600K	TRUE	0.3875
1756	0.5-0.65%	8000	1	3	mis_chr7_140753337_C_T	BRAF V600M	TRUE	0.6375
1757	0.5-0.65%	8000	1	3	mis_chr7_55181378_C_T	EGFR T790M	TRUE	0.575
1758	0.5-0.65%	8000	1	3	mis_chr7_55191822_T_G	EGFR L858R	TRUE	0.3375
1759	0.5-0.65%	8000	1	3	mis_chr7_55191831_T_A	EGFR L861Q	TRUE	0.5125
1760	0.5-0.65%	8000	1	3	mis_chr9_77794572_T_A	GNAQ Q209L	TRUE	0.4
1761	0.5-0.65%	8000	1	3	mis_chr10_121520163_G_C	FGFR2 S252W	TRUE	0.525
1762	0.5-0.65%	8000	1	3	mis_chr1_114713907_T_A	NRAS Q61H	TRUE	0.525
1763	0.5-0.65%	8000	1	3	mis_chr1_114713908_T_A	NRAS Q61L	TRUE	0.425
1764	0.5-0.65%	8000	1	3	mis_chr1_114713908_T_C	NRAS Q61R	TRUE	0.7
1765	0.5-0.65%	8000	1	3	mis_chr1_114713909_G_T	NRAS Q61K	TRUE	0.5125
1766	0.5-0.65%	8000	1	3	mis_chr12_25227341_T_G	KRAS Q61H	TRUE	0.6
1767	0.5-0.65%	8000	1	3	mis_chr12_25227342_T_A	KRAS Q61L	TRUE	0.55
1768	0.5-0.65%	8000	1	3	mis_chr12_25245350_C_A	KRAS G12V	TRUE	0.5625
1769	0.5-0.65%	8000	1	3	mis_chr12_25245350_C_G	KRAS G12A	TRUE	0.4125
1770	0.5-0.65%	8000	1	3	mis_chr12_25245350_C_T	KRAS G12D	TRUE	0.5
1771	0.5-0.65%	8000	1	3	mis_chr12_25245351_C_A	KRAS G12C	TRUE	0.6375
1772	0.5-0.65%	8000	1	3	mis_chr12_25245351_C_G	KRAS G12R	TRUE	0.375
1773	0.5-0.65%	8000	1	3	mis_chr12_25245351_C_T	KRAS G12S	TRUE	0.45
1774	0.5-0.65%	8000	1	3	mis_chr15_90088606_C_T	IDH2 R172K	TRUE	0.4
1775	0.5-0.65%	8000	1	3	mis_chr15_90088702_C_T	IDH2 R140Q	TRUE	0.6
1776	0.5-0.65%	8000	1	3	mis_chr19_3118944_A_T	GNA11 Q209L	TRUE	0.55
1777	0.5-0.65%	8000	1	3	mis_chr2_208248388_C_T	IDH1 R132H	TRUE	0.7625
1778	0.5-0.65%	8000	1	3	mis_chr2_208248389_G_A	IDH1 R132C	TRUE	0.5125
1779	0.5-0.65%	8000	1	3	mis_chr2_29220829_G_T	ALK F1174L	TRUE	0.75
1780	0.5-0.65%	8000	1	3	mis_chr3_179218294_G_A	PIK3CA E542K	TRUE	0.4625
1781	0.5-0.65%	8000	1	3	mis_chr3_179218303_G_A	PIK3CA E545K	TRUE	0.6
1782	0.5-0.65%	8000	1	3	mis_chr4_54285926_A_T	PDGFRA D842V	TRUE	0.8
1783	0.5-0.65%	8000	1	3	mis_chr4_54733155_A_T	KIT D816V	TRUE	0.775
1784	0.5-0.65%	8000	1	3	mis_chr7_116783374_T_G	MET Y1253D	TRUE	0.475
1785	0.5-0.65%	8000	1	3	mis_chr7_140753336_A_C	BRAF V600G	TRUE	0.575
1786	0.5-0.65%	8000	1	3	mis_chr7_140753336_AC_CT	BRAF V600R	TRUE	0.65
1787	0.5-0.65%	8000	1	3	mis_chr7_140753336_AC_TT	BRAF V600K	TRUE	0.1875
1788	0.5-0.65%	8000	1	3	mis_chr7_140753337_C_T	BRAF V600M	TRUE	0.425
1789	0.5-0.65%	8000	1	3	mis_chr7_55181378_C_T	EGFR T790M	TRUE	0.4625
1790	0.5-0.65%	8000	1	3	mis_chr7_55191822_T_G	EGFR L858R	TRUE	0.3375
1791	0.5-0.65%	8000	1	3	mis_chr7_55191831_T_A	EGFR L861Q	TRUE	0.4
1792	0.5-0.65%	8000	1	3	mis_chr9_77794572_T_A	GNAQ Q209L	TRUE	0.55
1793	0.5-0.65%	8000	1	3	mis_chr10_121520163_G_C	FGFR2 S252W	TRUE	0.65
1794	0.5-0.65%	8000	1	3	mis_chr1_114713907_T_A	NRAS Q61H	TRUE	0.4375
1795	0.5-0.65%	8000	1	3	mis_chr1_114713908_T_A	NRAS Q61L	TRUE	0.5625
1796	0.5-0.65%	8000	1	3	mis_chr1_114713908_T_C	NRAS Q61R	TRUE	0.55
1797	0.5-0.65%	8000	1	3	mis_chr1_114713909_G_T	NRAS Q61K	TRUE	0.5125
1798	0.5-0.65%	8000	1	3	mis_chr12_25227341_T_G	KRAS Q61H	TRUE	0.675
1799	0.5-0.65%	8000	1	3	mis_chr12_25227342_T_A	KRAS Q61L	TRUE	0.5625
1800	0.5-0.65%	8000	1	3	mis_chr12_25245350_C_A	KRAS G12V	TRUE	0.525
1801	0.5-0.65%	8000	1	3	mis_chr12_25245350_C_G	KRAS G12A	TRUE	0.5125
1802	0.5-0.65%	8000	1	3	mis_chr12_25245350_C_T	KRAS G12D	TRUE	0.5875
1803	0.5-0.65%	8000	1	3	mis_chr12_25245351_C_A	KRAS G12C	TRUE	0.5125
1804	0.5-0.65%	8000	1	3	mis_chr12_25245351_C_G	KRAS G12R	TRUE	0.425
1805	0.5-0.65%	8000	1	3	mis_chr12_25245351_C_T	KRAS G12S	TRUE	0.625
1806	0.5-0.65%	8000	1	3	mis_chr15_90088606_C_T	IDH2 R172K	TRUE	0.675
1807	0.5-0.65%	8000	1	3	mis_chr15_90088702_C_T	IDH2 R140Q	TRUE	0.725
1808	0.5-0.65%	8000	1	3	mis_chr19_3118944_A_T	GNA11 Q209L	TRUE	0.55
1809	0.5-0.65%	8000	1	3	mis_chr2_208248388_C_T	IDH1 R132H	TRUE	0.6625
1810	0.5-0.65%	8000	1	3	mis_chr2_208248389_G_A	IDH1 R132C	TRUE	0.7
1811	0.5-0.65%	8000	1	3	mis_chr2_29220829_G_T	ALK F1174L	TRUE	0.55
1812	0.5-0.65%	8000	1	3	mis_chr3_179218294_G_A	PIK3CA E542K	TRUE	0.525
1813	0.5-0.65%	8000	1	3	mis_chr3_179218303_G_A	PIK3CA E545K	TRUE	0.55
1814	0.5-0.65%	8000	1	3	mis_chr4_54285926_A_T	PDGFRA D842V	TRUE	0.525
1815	0.5-0.65%	8000	1	3	mis_chr4_54733155_A_T	KIT D816V	TRUE	0.85
1816	0.5-0.65%	8000	1	3	mis_chr7_116783374_T_G	MET Y1253D	TRUE	0.4
1817	0.5-0.65%	8000	1	3	mis_chr7_140753336_A_C	BRAF V600G	TRUE	0.55
1818	0.5-0.65%	8000	1	3	mis_chr7_140753336_AC_CT	BRAF V600R	TRUE	0.5375
1819	0.5-0.65%	8000	1	3	mis_chr7_140753336_AC_TT	BRAF V600K	TRUE	0.3875
1820	0.5-0.65%	8000	1	3	mis_chr7_140753337_C_T	BRAF V600M	TRUE	0.4125
1821	0.5-0.65%	8000	1	3	mis_chr7_55181378_C_T	EGFR T790M	TRUE	0.425
1822	0.5-0.65%	8000	1	3	mis_chr7_55191822_T_G	EGFR L858R	TRUE	0.4875
1823	0.5-0.65%	8000	1	3	mis_chr7_55191831_T_A	EGFR L861Q	TRUE	0.35
1824	0.5-0.65%	8000	1	3	mis_chr9_77794572_T_A	GNAQ Q209L	TRUE	0.675
1825	2-2.5%	2000	1	1	mis_chr1_114713907_T_A	NRAS Q61H	TRUE	3.6
1826	2-2.5%	2000	1	1	mis_chr1_114713908_T_C	NRAS Q61R	TRUE	1.5
1827	2-2.5%	2000	1	1	mis_chr12_25227341_T_G	KRAS Q61H	TRUE	2.9
1828	2-2.5%	2000	1	1	mis_chr12_25245350_C_T	KRAS G12D	TRUE	3
1829	2-2.5%	2000	1	1	mis_chr12_25245351_C_A	KRAS G12C	TRUE	2.35
1830	2-2.5%	2000	1	1	mis_chr12_25245351_C_T	KRAS G12S	TRUE	2.6
1831	2-2.5%	2000	1	1	mis_chr15_90088606_C_T	IDH2 R172K	TRUE	2.3
1832	2-2.5%	2000	1	1	mis_chr19_3118944_A_T	GNA11 Q209L	TRUE	3.5
1833	2-2.5%	2000	1	1	mis_chr2_208248388_C_T	IDH1 R132H	TRUE	2.3
1834	2-2.5%	2000	1	1	mis_chr3_179218294_G_A	PIK3CA E542K	TRUE	2.25
1835	2-2.5%	2000	1	1	mis_chr4_54285926_A_T	PDGFRA D842V	TRUE	1.3
1836	2-2.5%	2000	1	1	mis_chr4_54733155_A_T	KIT D816V	TRUE	3.4
1837	2-2.5%	2000	1	1	mis_chr7_116783374_T_G	MET Y1253D	TRUE	2.2
1838	2-2.5%	2000	1	1	mis_chr7_140753336_AC_CT	BRAF V600R	TRUE	1.65
1839	2-2.5%	2000	1	1	mis_chr7_140753337_C_T	BRAF V600M	TRUE	2.1
1840	2-2.5%	2000	1	1	mis_chr7_55191831_T_A	EGFR L861Q	TRUE	1.9
1841	2-2.5%	2000	1	1	mis_chr1_114713907_T_A	NRAS Q61H	TRUE	3.25
1842	2-2.5%	2000	1	1	mis_chr1_114713908_T_C	NRAS Q61R	TRUE	1.95
1843	2-2.5%	2000	1	1	mis_chr12_25227341_T_G	KRAS Q61H	TRUE	2.15
1844	2-2.5%	2000	1	1	mis_chr12_25245350_C_T	KRAS G12D	TRUE	2.3
1845	2-2.5%	2000	1	1	mis_chr12_25245351_C_A	KRAS G12C	TRUE	2.15
1846	2-2.5%	2000	1	1	mis_chr12_25245351_C_T	KRAS G12S	TRUE	1.5
1847	2-2.5%	2000	1	1	mis_chr15_90088606_C_T	IDH2 R172K	TRUE	2.6
1848	2-2.5%	2000	1	1	mis_chr19_3118944_A_T	GNA11 Q209L	TRUE	3
1849	2-2.5%	2000	1	1	mis_chr2_208248388_C_T	IDH1 R132H	TRUE	3.1
1850	2-2.5%	2000	1	1	mis_chr3_179218294_G_A	PIK3CA E542K	TRUE	2.2
1851	2-2.5%	2000	1	1	mis_chr4_54285926_A_T	PDGFRA D842V	TRUE	2.6
1852	2-2.5%	2000	1	1	mis_chr4_54733155_A_T	KIT D816V	TRUE	2.3
1853	2-2.5%	2000	1	1	mis_chr7_116783374_T_G	MET Y1253D	TRUE	3.1
1854	2-2.5%	2000	1	1	mis_chr7_140753336_AC_CT	BRAF V600R	TRUE	1.45
1855	2-2.5%	2000	1	1	mis_chr7_140753337_C_T	BRAF V600M	TRUE	2.2
1856	2-2.5%	2000	1	1	mis_chr7_55191831_T_A	EGFR L861Q	TRUE	1.5
1857	2-2.5%	2000	1	1	mis_chr1_114713907_T_A	NRAS Q61H	TRUE	1.9
1858	2-2.5%	2000	1	1	mis_chr1_114713908_T_C	NRAS Q61R	TRUE	1.55
1859	2-2.5%	2000	1	1	mis_chr12_25227341_T_G	KRAS Q61H	TRUE	3
1860	2-2.5%	2000	1	1	mis_chr12_25245350_C_T	KRAS G12D	TRUE	2.8
1861	2-2.5%	2000	1	1	mis_chr12_25245351_C_A	KRAS G12C	TRUE	2.4
1862	2-2.5%	2000	1	1	mis_chr12_25245351_C_T	KRAS G12S	TRUE	2.45
1863	2-2.5%	2000	1	1	mis_chr15_90088606_C_T	IDH2 R172K	TRUE	2.3
1864	2-2.5%	2000	1	1	mis_chr19_3118944_A_T	GNA11 Q209L	TRUE	3.1
1865	2-2.5%	2000	1	1	mis_chr2_208248388_C_T	IDH1 R132H	TRUE	2.75
1866	2-2.5%	2000	1	1	mis_chr3_179218294_G_A	PIK3CA E542K	TRUE	2.15
1867	2-2.5%	2000	1	1	mis_chr4_54285926_A_T	PDGFRA D842V	TRUE	1.4
1868	2-2.5%	2000	1	1	mis_chr4_54733155_A_T	KIT D816V	TRUE	2.6
1869	2-2.5%	2000	1	1	mis_chr7_116783374_T_G	MET Y1253D	TRUE	2.1
1870	2-2.5%	2000	1	1	mis_chr7_140753336_AC_CT	BRAF V600R	TRUE	1.9
1871	2-2.5%	2000	1	1	mis_chr7_140753337_C_T	BRAF V600M	TRUE	1.7
1872	2-2.5%	2000	1	1	mis_chr7_55191831_T_A	EGFR L861Q	TRUE	2.3
1873	2-2.5%	2000	1	1	mis_chr1_114713907_T_A	NRAS Q61H	TRUE	3.1
1874	2-2.5%	2000	1	1	mis_chr1_114713908_T_C	NRAS Q61R	TRUE	2.3
1875	2-2.5%	2000	1	1	mis_chr12_25227341_T_G	KRAS Q61H	TRUE	2.6
1876	2-2.5%	2000	1	1	mis_chr12_25245350_C_T	KRAS G12D	TRUE	1.95
1877	2-2.5%	2000	1	1	mis_chr12_25245351_C_A	KRAS G12C	TRUE	2.45
1878	2-2.5%	2000	1	1	mis_chr12_25245351_C_T	KRAS G12S	TRUE	2.05
1879	2-2.5%	2000	1	1	mis_chr15_90088606_C_T	IDH2 R172K	TRUE	2.5
1880	2-2.5%	2000	1	1	mis_chr19_3118944_A_T	GNA11 Q209L	TRUE	2.1
1881	2-2.5%	2000	1	1	mis_chr2_208248388_C_T	IDH1 R132H	TRUE	2.1
1882	2-2.5%	2000	1	1	mis_chr3_179218294_G_A	PIK3CA E542K	TRUE	2.9
1883	2-2.5%	2000	1	1	mis_chr4_54285926_A_T	PDGFRA D842V	TRUE	2.3
1884	2-2.5%	2000	1	1	mis_chr4_54733155_A_T	KIT D816V	TRUE	2.7
1885	2-2.5%	2000	1	1	mis_chr7_116783374_T_G	MET Y1253D	TRUE	3.1
1886	2-2.5%	2000	1	1	mis_chr7_140753336_AC_CT	BRAF V600R	TRUE	2.8
1887	2-2.5%	2000	1	1	mis_chr7_140753337_C_T	BRAF V600M	TRUE	1.2
1888	2-2.5%	2000	1	1	mis_chr7_55191831_T_A	EGFR L861Q	TRUE	1.75
1889	2-2.5%	2000	1	1	mis_chr1_114713907_T_A	NRAS Q61H	TRUE	2.7
1890	2-2.5%	2000	1	1	mis_chr1_114713908_T_C	NRAS Q61R	TRUE	2.55
1891	2-2.5%	2000	1	1	mis_chr12_25227341_T_G	KRAS Q61H	TRUE	3.2
1892	2-2.5%	2000	1	1	mis_chr12_25245350_C_T	KRAS G12D	TRUE	2.85
1893	2-2.5%	2000	1	1	mis_chr12_25245351_C_A	KRAS G12C	TRUE	2.55
1894	2-2.5%	2000	1	1	mis_chr12_25245351_C_T	KRAS G12S	TRUE	2.65
1895	2-2.5%	2000	1	1	mis_chr15_90088606_C_T	IDH2 R172K	TRUE	3.7
1896	2-2.5%	2000	1	1	mis_chr19_3118944_A_T	GNA11 Q209L	TRUE	3.1
1897	2-2.5%	2000	1	1	mis_chr2_208248388_C_T	IDH1 R132H	TRUE	2.75
1898	2-2.5%	2000	1	1	mis_chr3_179218294_G_A	PIK3CA E542K	TRUE	1.85
1899	2-2.5%	2000	1	1	mis_chr4_54285926_A_T	PDGFRA D842V	TRUE	2.2
1900	2-2.5%	2000	1	1	mis_chr4_54733155_A_T	KIT D816V	TRUE	3.9
1901	2-2.5%	2000	1	1	mis_chr7_116783374_T_G	MET Y1253D	TRUE	2.2
1902	2-2.5%	2000	1	1	mis_chr7_140753336_AC_CT	BRAF V600R	TRUE	1.5
1903	2-2.5%	2000	1	1	mis_chr7_140753337_C_T	BRAF V600M	TRUE	2.15
1904	2-2.5%	2000	1	1	mis_chr7_55191831_T_A	EGFR L861Q	TRUE	1.5
1905	2-2.5%	2000	1	1	mis_chr1_114713907_T_A	NRAS Q61H	TRUE	1.95
1906	2-2.5%	2000	1	1	mis_chr1_114713908_T_C	NRAS Q61R	TRUE	2.5
1907	2-2.5%	2000	1	1	mis_chr12_25227341_T_G	KRAS Q61H	TRUE	2.25
1908	2-2.5%	2000	1	1	mis_chr12_25245350_C_T	KRAS G12D	TRUE	2.4
1909	2-2.5%	2000	1	1	mis_chr12_25245351_C_A	KRAS G12C	TRUE	2.15
1910	2-2.5%	2000	1	1	mis_chr12_25245351_C_T	KRAS G12S	TRUE	2.1
1911	2-2.5%	2000	1	1	mis_chr15_90088606_C_T	IDH2 R172K	TRUE	1.9
1912	2-2.5%	2000	1	1	mis_chr19_3118944_A_T	GNA11 Q209L	TRUE	2.9
1913	2-2.5%	2000	1	1	mis_chr2_208248388_C_T	IDH1 R132H	TRUE	3.05
1914	2-2.5%	2000	1	1	mis_chr3_179218294_G_A	PIK3CA E542K	TRUE	3.2
1915	2-2.5%	2000	1	1	mis_chr4_54285926_A_T	PDGFRA D842V	TRUE	2.6
1916	2-2.5%	2000	1	1	mis_chr4_54733155_A_T	KIT D816V	TRUE	2.3
1917	2-2.5%	2000	1	1	mis_chr7_116783374_T_G	MET Y1253D	TRUE	2.9
1918	2-2.5%	2000	1	1	mis_chr7_140753336_AC_CT	BRAF V600R	TRUE	1.85
1919	2-2.5%	2000	1	1	mis_chr7_140753337_C_T	BRAF V600M	TRUE	1.15
1920	2-2.5%	2000	1	1	mis_chr7_55191831_T_A	EGFR L861Q	TRUE	2
1921	2-2.5%	2000	1	1	mis_chr1_114713907_T_A	NRAS Q61H	TRUE	2.05
1922	2-2.5%	2000	1	1	mis_chr1_114713908_T_C	NRAS Q61R	TRUE	2.1
1923	2-2.5%	2000	1	1	mis_chr12_25227341_T_G	KRAS Q61H	TRUE	2.5
1924	2-2.5%	2000	1	1	mis_chr12_25245350_C_T	KRAS G12D	TRUE	2.75
1925	2-2.5%	2000	1	1	mis_chr12_25245351_C_A	KRAS G12C	TRUE	1.8
1926	2-2.5%	2000	1	1	mis_chr12_25245351_C_T	KRAS G12S	TRUE	1.9
1927	2-2.5%	2000	1	1	mis_chr15_90088606_C_T	IDH2 R172K	TRUE	2.9
1928	2-2.5%	2000	1	1	mis_chr19_3118944_A_T	GNA11 Q209L	TRUE	2.4
1929	2-2.5%	2000	1	1	mis_chr2_208248388_C_T	IDH1 R132H	TRUE	2.55
1930	2-2.5%	2000	1	1	mis_chr3_179218294_G_A	PIK3CA E542K	TRUE	1.65
1931	2-2.5%	2000	1	1	mis_chr4_54285926_A_T	PDGFRA D842V	TRUE	2.4
1932	2-2.5%	2000	1	1	mis_chr4_54733155_A_T	KIT D816V	TRUE	3.9
1933	2-2.5%	2000	1	1	mis_chr7_116783374_T_G	MET Y1253D	TRUE	2.3
1934	2-2.5%	2000	1	1	mis_chr7_140753336_AC_CT	BRAF V600R	TRUE	1.85
1935	2-2.5%	2000	1	1	mis_chr7_140753337_C_T	BRAF V600M	TRUE	1.65
1936	2-2.5%	2000	1	1	mis_chr7_55191831_T_A	EGFR L861Q	TRUE	1.7
1937	2-2.5%	2000	1	2	mis_chr1_114713907_T_A	NRAS Q61H	TRUE	3
1938	2-2.5%	2000	1	2	mis_chr1_114713908_T_C	NRAS Q61R	TRUE	1.75
1939	2-2.5%	2000	1	2	mis_chr12_25227341_T_G	KRAS Q61H	TRUE	3.2
1940	2-2.5%	2000	1	2	mis_chr12_25245350_C_T	KRAS G12D	TRUE	3.15
1941	2-2.5%	2000	1	2	mis_chr12_25245351_C_A	KRAS G12C	TRUE	2.5
1942	2-2.5%	2000	1	2	mis_chr12_25245351_C_T	KRAS G12S	TRUE	1.8
1943	2-2.5%	2000	1	2	mis_chr15_90088606_C_T	IDH2 R172K	TRUE	3.2
1944	2-2.5%	2000	1	2	mis_chr19_3118944_A_T	GNA11 Q209L	TRUE	2.5
1945	2-2.5%	2000	1	2	mis_chr2_208248388_C_T	IDH1 R132H	TRUE	2
1946	2-2.5%	2000	1	2	mis_chr3_179218294_G_A	PIK3CA E542K	TRUE	2.3
1947	2-2.5%	2000	1	2	mis_chr4_54285926_A_T	PDGFRA D842V	TRUE	3.2
1948	2-2.5%	2000	1	2	mis_chr4_54733155_A_T	KIT D816V	TRUE	3.2
1949	2-2.5%	2000	1	2	mis_chr7_116783374_T_G	MET Y1253D	TRUE	2.9
1950	2-2.5%	2000	1	2	mis_chr7_140753336_AC_CT	BRAF V600R	TRUE	2.15
1951	2-2.5%	2000	1	2	mis_chr7_140753337_C_T	BRAF V600M	TRUE	2.7
1952	2-2.5%	2000	1	2	mis_chr7_55191831_T_A	EGFR L861Q	TRUE	2.2
1953	2-2.5%	2000	1	2	mis_chr1_114713907_T_A	NRAS Q61H	TRUE	1.5
1954	2-2.5%	2000	1	2	mis_chr1_114713908_T_C	NRAS Q61R	TRUE	2.85
1955	2-2.5%	2000	1	2	mis_chr12_25227341_T_G	KRAS Q61H	TRUE	2.35
1956	2-2.5%	2000	1	2	mis_chr12_25245350_C_T	KRAS G12D	TRUE	2.3
1957	2-2.5%	2000	1	2	mis_chr12_25245351_C_A	KRAS G12C	TRUE	2.7
1958	2-2.5%	2000	1	2	mis_chr12_25245351_C_T	KRAS G12S	TRUE	2.6
1959	2-2.5%	2000	1	2	mis_chr15_90088606_C_T	IDH2 R172K	TRUE	3.5
1960	2-2.5%	2000	1	2	mis_chr19_3118944_A_T	GNA11 Q209L	TRUE	2.4
1961	2-2.5%	2000	1	2	mis_chr2_208248388_C_T	IDH1 R132H	TRUE	3.3
1962	2-2.5%	2000	1	2	mis_chr3_179218294_G_A	PIK3CA E542K	TRUE	2.15
1963	2-2.5%	2000	1	2	mis_chr4_54285926_A_T	PDGFRA D842V	TRUE	2
1964	2-2.5%	2000	1	2	mis_chr4_54733155_A_T	KIT D816V	TRUE	2.3
1965	2-2.5%	2000	1	2	mis_chr7_116783374_T_G	MET Y1253D	TRUE	2.8
1966	2-2.5%	2000	1	2	mis_chr7_140753336_AC_CT	BRAF V600R	TRUE	2.4
1967	2-2.5%	2000	1	2	mis_chr7_140753337_C_T	BRAF V600M	TRUE	2.4
1968	2-2.5%	2000	1	2	mis_chr7_55191831_T_A	EGFR L861Q	TRUE	1.4
1969	2-2.5%	2000	1	2	mis_chr1_114713907_T_A	NRAS Q61H	TRUE	3.9
1970	2-2.5%	2000	1	2	mis_chr1_114713908_T_C	NRAS Q61R	TRUE	3.1
1971	2-2.5%	2000	1	2	mis_chr12_25227341_T_G	KRAS Q61H	TRUE	2.95
1972	2-2.5%	2000	1	2	mis_chr12_25245350_C_T	KRAS G12D	TRUE	2.15
1973	2-2.5%	2000	1	2	mis_chr12_25245351_C_A	KRAS G12C	TRUE	2.6
1974	2-2.5%	2000	1	2	mis_chr12_25245351_C_T	KRAS G12S	TRUE	1.95
1975	2-2.5%	2000	1	2	mis_chr15_90088606_C_T	IDH2 R172K	TRUE	1.8
1976	2-2.5%	2000	1	2	mis_chr19_3118944_A_T	GNA11 Q209L	TRUE	2.5
1977	2-2.5%	2000	1	2	mis_chr2_208248388_C_T	IDH1 R132H	TRUE	2.8
1978	2-2.5%	2000	1	2	mis_chr3_179218294_G_A	PIK3CA E542K	TRUE	2.15
1979	2-2.5%	2000	1	2	mis_chr4_54285926_A_T	PDGFRA D842V	TRUE	5.5
1980	2-2.5%	2000	1	2	mis_chr4_54733155_A_T	KIT D816V	TRUE	4.1
1981	2-2.5%	2000	1	2	mis_chr7_116783374_T_G	MET Y1253D	TRUE	2.1
1982	2-2.5%	2000	1	2	mis_chr7_140753336_AC_CT	BRAF V600R	TRUE	1.8
1983	2-2.5%	2000	1	2	mis_chr7_140753337_C_T	BRAF V600M	TRUE	1.95
1984	2-2.5%	2000	1	2	mis_chr7_55191831_T_A	EGFR L861Q	TRUE	2.05
1985	2-2.5%	2000	1	2	mis_chr1_114713907_T_A	NRAS Q61H	TRUE	1.85
1986	2-2.5%	2000	1	2	mis_chr1_114713908_T_C	NRAS Q61R	TRUE	2.3
1987	2-2.5%	2000	1	2	mis_chr12_25227341_T_G	KRAS Q61H	TRUE	2.35
1988	2-2.5%	2000	1	2	mis_chr12_25245350_C_T	KRAS G12D	TRUE	2.75
1989	2-2.5%	2000	1	2	mis_chr12_25245351_C_A	KRAS G12C	TRUE	2.45
1990	2-2.5%	2000	1	2	mis_chr12_25245351_C_T	KRAS G12S	TRUE	2.25
1991	2-2.5%	2000	1	2	mis_chr15_90088606_C_T	IDH2 R172K	TRUE	2.3
1992	2-2.5%	2000	1	2	mis_chr19_3118944_A_T	GNA11 Q209L	TRUE	2.9
1993	2-2.5%	2000	1	2	mis_chr2_208248388_C_T	IDH1 R132H	TRUE	2.15
1994	2-2.5%	2000	1	2	mis_chr3_179218294_G_A	PIK3CA E542K	TRUE	2.45
1995	2-2.5%	2000	1	2	mis_chr4_54285926_A_T	PDGFRA D842V	TRUE	3.1
1996	2-2.5%	2000	1	2	mis_chr4_54733155_A_T	KIT D816V	TRUE	1.4
1997	2-2.5%	2000	1	2	mis_chr7_116783374_T_G	MET Y1253D	TRUE	2.1
1998	2-2.5%	2000	1	2	mis_chr7_140753336_AC_CT	BRAF V600R	TRUE	1.25
1999	2-2.5%	2000	1	2	mis_chr7_140753337_C_T	BRAF V600M	TRUE	1.85
[truncated: 2,321 more rows]
