# Supplementary material for: Development of a highly sensitive liquid biopsy platform to detect clinically-relevant cancer mutations at low allele fractions in cell-free DNA
Source: PLoS One. 2018 Mar 16;13(3):e0194630. doi: 10.1371/journal.pone.0194630 (PMC5856404; doi:10.1371/journal.pone.0194630)
Supplement: S6 Table — (XLSX) [file pone.0194630.s013.xlsx]

## Sheet: S6 Table
AF (%)	DNA input (amplifiable copies)	Laboratory 1 sensitivity (%)	Laboratory 2 sensitivity (%)	Combined sensitivity (%)	All samples* sensitivity (%)
2-2.5%	2000	100	99.7	99.85	99.7024
1%-1.3%	8000	99.17	100	99.585	99.6528
0.5%-0.65%	8000	99.63	97.66	98.645	98.2639
0.25%-0.33%	8000	89.17	90.28	89.725	88.7153
0.13%-0.16%	8000	69.26	67.71	68.485	66.6667
0.06%-0.08%	8000	37.41	30.86	34.135	33.3333
0.25%-0.33%	16000	95.45	92.71	94.08	93.6198
*Including QC filtered
