# Supplementary material for: Development of a highly sensitive liquid biopsy platform to detect clinically-relevant cancer mutations at low allele fractions in cell-free DNA
Source: PLoS One. 2018 Mar 16;13(3):e0194630. doi: 10.1371/journal.pone.0194630 (PMC5856404; doi:10.1371/journal.pone.0194630)
Supplement: S7 Table — (XLSX) [file pone.0194630.s014.xlsx]

## Sheet: S7
Supplementary S7 Table.
		LGC key revealed after analysis	Additional Horizon changes found in Horizon exome data					Expected Horizon changes overlapping with LGC dPCR				Expected Horizon changes not covered by LGC assay				Possible false positives
			chr7 140753336 A T	chr3 41224610 C A	chr3 179234297 A G	chr7 55174014 G A	chr19 1218495 G A	chr1 114713915 C T	chr3 179218303 G A	chr12 25245350 C T	chr7 55191822 T G	chr1 114713909 G T	chr7 55174772 GGAATTAAGAGAAGC -	chr7 55181378 C T	ins chr7 55181317 - CCAGCGTGG	chr17 7676032 A C	chr19 3118959 G T
			BRAF	CTNNB1	PIK3CA	EGFR	STK11	NRAS	PIK3CA	KRAS	EGFR	NRAS	EGFR	EGFR	EGFR	TP53	GNA11
			p.V600E	p.S33Y	p.H1047R	p.G719S	p.Q123Q	p.A59T	p.E545K	p.G12D	p.L858R	p.Q61K	p.745-750:KELREA/K	p.T790M	p.770:D/ASVD	p.F113V	p.R214M
	LGCHZN7	5% AF mutant spike	19.9684	14.5237	14.3001	13.3915	12.5108	4.27046	4.28444	4.38229	2.69088	4.08175	3.83013	2.53711	1.66345
	LGCHZN30	5% AF mutant spike	23.1194	15.3027	14.8566	13.551	14.9061	4.23057	4.23057	4.4454	2.26401	4.24709	3.56954	2.72673	2.01613
	LGCHZN2	5% AF mutant spike	19.4685	13.6938	13.2173	13.4806	12.6154	4.38277	3.76831	4.17586	2.48295	4.29499	3.36075	2.87796	2.24468
	LGCHZN12	5% AF mutant spike	19.5419	14.211	13.8884	12.5977	14.3373	3.28972	3.94907	4.24367	2.39189	4.58737	3.40195	2.6444	1.57121
	LGCHZN17	5% AF mutant spike	20.6131	14.17	15.6487	12.4962	10.1887	3.85124	3.94061	4.28186	2.25062	4.07874	2.90874	2.34812	1.41375
	LGCHZN26	5% AF mutant spike	17.6536	13.6499	12.1425	12.9861	9.59783	3.50584	3.46435	3.98988	2.03297	3.65105	3.11169	2.33722	1.34148
	LGCHZN8	1% AF mutant spike	19.9184	13.3307	12.4894	12.5153	12.8906	1.02245	0.847728	0.970681	0.511225	0.815372	0.653592	0.478869	0.181194
	LGCHZN15	1% AF mutant spike	19.1342	15.1205	15.1395	13.9215	13.4671	0.738357	0.93399	0.877193	0.391266	0.750978	0.7636	0.668939	0.265051
	LGCHZN3	1% AF mutant spike	18.5408	14.2634	12.2819	12.4392	14.688	0.990732	0.841336	0.778432	0.338107	0.762707	0.566133	0.723392	0.377422
	LGCHZN21	1% AF mutant spike	21.3891	15.3416	16.3508	13.572	15.1369	1.03106	0.694688	0.928688	0.402188	0.840938	0.489938	0.665438	0.307125
	LGCHZN20	1% AF mutant spike	20.1809	15.179	14.1751	12.6693	14.954	1.03847	0.675005	0.692313	0.380772	0.865391	0.75289	0.562504	0.346157
	LGCHZN28	1% AF mutant spike	19.3902	14.3602	12.3973	14.6573	12.746	0.768376	0.69735	0.69735	0.322847	0.774833	0.587582	0.729635	0.322847
	LGCHZN11	0.1% AF mutant spike	21.7804	16.6006	14.6459	15.2463	15.4697			0.111694	0.069809	0.0907517	0.0767899	0.0767899	0.0558472
	LGCHZN13	0.1% AF mutant spike	20.1313	15.725	15.425	13.6375	14.375	0.125		0.10625	0.05	0.06875	0.075
	LGCHZN4	0.1% AF mutant spike	20.4526	14.2435	14.0266	13.4356	15.3357		0.119694	0.104732			0.097251	0.0748085
	LGCHZN9	0.1% AF mutant spike	20.5893	14.4001	13.8132	13.0175	13.5132				0.0456526	0.110871	0.032609	0.0847833
	LGCHZN23	0.1% AF mutant spike	20.4167	16.5333	15.0667	14.8667	16.25			0.108333	0.0666667		0.075
	LGCHZN29	0.1% AF mutant spike	18.6724	13.7483	11.9657	12.9013	11.365				0.05909		0.0689383	0.088635
	LGCHZN10	Wild type spike	19.8571	15.3468	13.6127	13.9476	13.1587
	LGCHZN5	Wild type spike	19.9261	14.7993	14.4313	12.5006	13.7016
	LGCHZN19	Wild type spike	19.9875	13.8625	14.0437	13.0125	14.375
	LGCHZN14	Wild type spike	20.288	14.6953	13.6111	12.6673	11.5285
	LGCHZN24	Wild type spike	19.4125	15.1375	13.1312	14.175	11.05										0.1125
	LGCHZN22	Wild type spike	19.8831	14.0118	12.8276	11.303	10.7925
	LGCHZN25	Donor plasma
	LGCHZN1	Donor plasma
	LGCHZN18	Donor plasma
	LGCHZN27	Donor plasma
	LGCHZN16	Donor plasma														0.145527
	LGCHZN6	Donor plasma
